# Supplementary material for: Poly[[μ-1,4-anhydro­erythritolato-di-μ-aqua-sodium(I)] monohydrate]
Source: Acta Crystallogr Sect E Struct Rep Online. 2008 Nov 29;64(Pt 12):m1637. doi: 10.1107/S1600536808039640 (PMC2959930; doi:10.1107/S1600536808039640)
Supplement: Supplementary file 1 [file e-64-m1637-sup1.cif]

##############################################################################
###                                                                        ###
###        Electronic paper (Acta Crystallographica Section E)             ###
###                                                                        ###
##############################################################################
#                                                                            #
# This CIF contains the data in a paper accepted for publication in Acta     #
# Crystallographica Section E. It conforms to the requirements of Notes      #
# for Authors for Section E, and has been peer reviewed under the auspices   #
# of the IUCr Commission on Journals.                                        #
#                                                                            #
# Full details of the Crystallographic Information File format               #
# are given in the paper "The Crystallographic Information File (CIF):       #
# a New Standard Archive File for Crystallography" by S. R. Hall, F. H.      #
# Allen and I. D. Brown [Acta Cryst. (1991), A47, 655-685].                  #
#                                                                            #
# The current version of the core CIF dictionary is obtainable from          #
# ftp://ftp.iucr.org/pub/cif_core.dic. The current version number is 2.4.    #
#                                                                            #
# Software is freely available for graphical display of the structure(s) in  #
# this CIF.  For information consult the CIF home page http://www.iucr.org/  #
# cif/home.html                                                              #
#                                                                            #
# This file may be used for bona fide research purposes within the           #
# scientific community so long as proper attribution is given to the journal # 
# article from which it was obtained.                                        #
#                                                                            #
##############################################################################
                                             
data_I
_audit_creation_method     'form98_non/compatible with shelxl97-2'
_chemical_name_systematic
;
Poly[[\m-1,4-anhydroerythritolato-di-\m-aqua-sodium(I)] monohydrate]
;
_chemical_name_common     'Sodium 1,4 anhydroerythritolate'
_chemical_formula_moiety     'C4 H11 Na O5, H2 O1'
_chemical_formula_sum     'C4 H13 Na O6'
_chemical_formula_iupac     '[Na (C4 H7 O3) (H2 O)2], H2 O1'
_chemical_formula_weight     180.13
_chemical_melting_point     ?
_symmetry_cell_setting     'monoclinic'
_symmetry_space_group_name_H-M     'C 2/c'
_symmetry_space_group_name_Hall     '-C 2yc'
loop_
    _symmetry_equiv_pos_as_xyz
    'x, y, z'
    '-x, y, -z+1/2'
    'x+1/2, y+1/2, z'
    '-x+1/2, y+1/2, -z+1/2'
    '-x, -y, -z'
    'x, -y, z-1/2'
    '-x+1/2, -y+1/2, -z'
    'x+1/2, -y+1/2, z-1/2'
_cell_length_a     23.155(6)
_cell_length_b     6.0900(16)
_cell_length_c     14.543(5)
_cell_angle_alpha     90.00
_cell_angle_beta     127.678(17)
_cell_angle_gamma     90.00
_cell_volume     1623.1(9)
_cell_formula_units_Z     8
_cell_measurement_reflns_used     2600
_cell_measurement_theta_min     3.7738
_cell_measurement_theta_max     26.4990
_cell_measurement_temperature     200(2)
_exptl_crystal_description     platelet
_exptl_crystal_colour     colourless
_exptl_crystal_size_max     0.23
_exptl_crystal_size_mid     0.20
_exptl_crystal_size_min     0.10
_exptl_crystal_density_diffrn     1.474
_exptl_crystal_density_meas     ?
_exptl_crystal_density_method     'not measured'
_exptl_crystal_F_000     768
_exptl_absorpt_coefficient_mu     0.180
_exptl_absorpt_correction_type     none
_exptl_absorpt_process_details     ?
_exptl_absorpt_correction_T_min     ?
_exptl_absorpt_correction_T_max     ?
_exptl_special_details     ?
_diffrn_ambient_temperature     200(2)
_diffrn_radiation_type     MoK\a
_diffrn_radiation_wavelength     0.71073
_diffrn_radiation_source     'fine-focus sealed tube'
_diffrn_radiation_monochromator     'graphite'
_diffrn_measurement_device_type     'Oxford Diffraction KappaCCD'
_diffrn_measurement_device     'CCD camera on \k-goniostat'
_diffrn_measurement_method     \w
_diffrn_reflns_number     6310
_diffrn_reflns_av_R_equivalents     0.0442
_diffrn_reflns_av_sigmaI/netI     0.0489
_diffrn_reflns_theta_min     4.23
_diffrn_reflns_theta_max     26.51
_diffrn_reflns_theta_full     26.51
_diffrn_measured_fraction_theta_max     0.996
_diffrn_measured_fraction_theta_full     0.996
_diffrn_reflns_limit_h_min     -21
_diffrn_reflns_limit_h_max     28
_diffrn_reflns_limit_k_min     -7
_diffrn_reflns_limit_k_max     6
_diffrn_reflns_limit_l_min     -17
_diffrn_reflns_limit_l_max     18
_refine_special_details
;
Carbon hydrogen atoms and hydroxide hydrogen atoms were calculated in ideal
geometry with U(H)=1.2*U(C) for all C-bound hydrogen atoms and U(H)=1.5*U(O)
for the hydroxide hydrogen atom. The water-bound hydrogen atoms were found
from the difference map, the O-H distances were restrained to 0.84 \%A and the
H-H distances within the water molecules were restrained to 1.36 \%A.
;
_reflns_number_total     1699
_reflns_number_gt     1088
_reflns_threshold_expression     >2sigma(I)
_refine_ls_structure_factor_coef     Fsqd
_refine_ls_matrix_type     full
_refine_ls_R_factor_all     0.0518
_refine_ls_R_factor_gt     0.0315
_refine_ls_wR_factor_gt     0.0780
_refine_ls_wR_factor_ref     0.0858
_refine_ls_goodness_of_fit_ref     0.953
_refine_ls_restrained_S_all     0.954
_refine_ls_number_reflns     1699
_refine_ls_number_parameters     118
_refine_ls_number_restraints     9
_refine_ls_hydrogen_treatment     mixed
_refine_ls_weighting_scheme     calc
_refine_ls_weighting_details
                 'calc w=1/[\s^2^(Fo^2^)+(0.0484P)^2^] where P=(Fo^2^+2Fc^2^)/3'
_atom_sites_solution_hydrogens     geom
_atom_sites_solution_primary     direct
_atom_sites_solution_secondary     difmap
_refine_ls_shift/su_max     0.000
_refine_ls_shift/su_mean     0.000
_refine_diff_density_max     0.202
_refine_diff_density_min     -0.237
_refine_ls_extinction_method     none
_refine_ls_extinction_coef     ?
_refine_ls_abs_structure_Flack     ?
loop_
    _atom_type_symbol
    _atom_type_description
    _atom_type_scat_dispersion_real
    _atom_type_scat_dispersion_imag
    _atom_type_scat_source
    'C' 'C' 0.0033 0.0016
                         'International Tables Vol C Tables 4.2.6.8 and 6.1.1.4'
    'H' 'H' 0.0000 0.0000
                         'International Tables Vol C Tables 4.2.6.8 and 6.1.1.4'
    'Na' 'Na' 0.0362 0.0249
                         'International Tables Vol C Tables 4.2.6.8 and 6.1.1.4'
    'O' 'O' 0.0106 0.0060
                         'International Tables Vol C Tables 4.2.6.8 and 6.1.1.4'
_computing_data_collection     'CrysAlis CCD (Oxford Diffraction, 2006)'
_computing_cell_refinement     'CrysAlis RED Oxford Diffraction (2006)'
_computing_data_reduction     'CrysAlis RED Oxford Diffraction (2006)'
_computing_structure_solution     'SHELXS97 (Sheldrick, 2008)'
_computing_structure_refinement     'SHELXL97 (Sheldrick, 2008)'
_computing_molecular_graphics
;
ORTEPIII (Burnett & Johnson, 1996)
;
_computing_publication_material     'SHELXL97 (Sheldrick, 2008)'
loop_
    _atom_site_type_symbol
    _atom_site_label
    _atom_site_fract_x
    _atom_site_fract_y
    _atom_site_fract_z
    _atom_site_U_iso_or_equiv
    _atom_site_adp_type
    _atom_site_calc_flag
    _atom_site_refinement_flags
    _atom_site_occupancy
    _atom_site_disorder_assembly
    _atom_site_disorder_group
    Na Na1 0.24809(3) 0.43051(10) 0.24000(5) 0.0238(2) Uani d . 1 . .
    O O1 0.16736(6) 0.16529(17) 0.09168(9) 0.0238(3) Uani d . 1 . .
    O O2 0.05729(6) -0.21567(19) -0.03931(10) 0.0322(3) Uani d . 1 . .
    H H2 0.0846 -0.2907 -0.0445 0.048 Uiso d R 1 . .
    O O3 0.14255(6) -0.19459(18) -0.08460(9) 0.0295(3) Uani d . 1 . .
    O O4 0.24091(7) 0.19528(18) 0.36644(10) 0.0261(3) Uani d D 1 . .
    H H41 0.2075(8) 0.196(3) 0.3733(15) 0.039 Uiso d D 1 . .
    H H42 0.2796(8) 0.222(3) 0.4385(13) 0.039 Uiso d D 1 . .
    O O6 0.34457(6) 0.18090(18) 0.30154(10) 0.0285(3) Uani d D 1 . .
    H H61 0.3781(9) 0.212(3) 0.3752(12) 0.043 Uiso d D 1 . .
    H H62 0.3710(10) 0.123(3) 0.2850(14) 0.043 Uiso d D 1 . .
    C C1 0.09012(9) 0.1596(3) 0.03391(15) 0.0288(4) Uani d . 1 . .
    H H11 0.0686 0.3080 0.0067 0.035 Uiso calc R 1 . .
    H H12 0.0801 0.1041 0.0868 0.035 Uiso calc R 1 . .
    C C2 0.05911(9) 0.0052(3) -0.06810(14) 0.0282(4) Uani d . 1 . .
    H H1 0.0097 0.0547 -0.1367 0.034 Uiso calc R 1 . .
    C C3 0.11567(9) 0.0160(3) -0.09473(14) 0.0272(4) Uani d . 1 . .
    H H3 0.0922 0.0765 -0.1742 0.033 Uiso calc R 1 . .
    C C4 0.17244(9) 0.1743(3) -0.00250(14) 0.0284(4) Uani d . 1 . .
    H H43 0.2218 0.1304 0.0251 0.034 Uiso calc R 1 . .
    H H44 0.1626 0.3251 -0.0343 0.034 Uiso calc R 1 . .
    O O5 0.06903(7) 0.4653(2) 0.23361(12) 0.0439(4) Uani d D 1 . .
    H H51 0.0915(10) 0.384(3) 0.2926(14) 0.066 Uiso d D 1 . .
    H H52 0.0326(9) 0.400(3) 0.1783(15) 0.066 Uiso d D 1 . .
loop_
    _atom_site_aniso_label
    _atom_site_aniso_U_11
    _atom_site_aniso_U_22
    _atom_site_aniso_U_33
    _atom_site_aniso_U_12
    _atom_site_aniso_U_13
    _atom_site_aniso_U_23
    Na1 0.0278(4) 0.0183(4) 0.0225(4) -0.0002(3) 0.0140(3) -0.0003(3)
    O1 0.0232(7) 0.0270(6) 0.0190(6) -0.0019(5) 0.0116(5) -0.0015(5)
    O2 0.0308(7) 0.0304(7) 0.0336(7) -0.0053(5) 0.0188(6) -0.0022(5)
    O3 0.0292(7) 0.0322(7) 0.0242(7) 0.0002(5) 0.0149(6) -0.0048(5)
    O4 0.0268(7) 0.0304(7) 0.0229(7) -0.0016(6) 0.0160(6) -0.0025(5)
    O6 0.0269(7) 0.0299(7) 0.0281(7) 0.0016(5) 0.0165(6) -0.0036(5)
    C1 0.0238(10) 0.0310(10) 0.0292(10) 0.0037(7) 0.0149(8) 0.0005(8)
    C2 0.0202(9) 0.0307(10) 0.0232(9) 0.0007(8) 0.0079(8) 0.0013(8)
    C3 0.0282(9) 0.0310(10) 0.0180(9) 0.0006(8) 0.0119(8) 0.0017(7)
    C4 0.0332(10) 0.0290(10) 0.0248(10) -0.0031(8) 0.0186(9) 0.0014(7)
    O5 0.0361(8) 0.0447(9) 0.0349(8) -0.0085(6) 0.0136(7) 0.0117(6)
_geom_special_details
;
;
loop_
    _geom_bond_atom_site_label_1
    _geom_bond_atom_site_label_2
    _geom_bond_site_symmetry_2
    _geom_bond_distance
    _geom_bond_publ_flag
    Na1 O4 4 2.3544(13) ?
    Na1 O6 . 2.3787(14) ?
    Na1 O6 4 2.3893(14) ?
    Na1 O1 . 2.4139(13) ?
    Na1 O4 . 2.4155(14) ?
    Na1 O1 4 2.4517(14) ?
    Na1 Na1 4 3.0550(8) ?
    Na1 Na1 4_545 3.0550(8) ?
    O1 C1 . 1.438(2) ?
    O1 C4 . 1.445(2) ?
    O1 Na1 4_545 2.4517(14) ?
    O2 C2 . 1.417(2) ?
    O2 H2 . 0.8200 ?
    O3 C3 . 1.394(2) ?
    O4 Na1 4_545 2.3544(13) ?
    O4 H41 . 0.839(14) ?
    O4 H42 . 0.883(14) ?
    O6 Na1 4_545 2.3893(14) ?
    O6 H61 . 0.877(14) ?
    O6 H62 . 0.859(14) ?
    C1 C2 . 1.516(2) ?
    C1 H11 . 0.9900 ?
    C1 H12 . 0.9900 ?
    C2 C3 . 1.578(2) ?
    C2 H1 . 1.0000 ?
    C3 C4 . 1.517(2) ?
    C3 H3 . 1.0000 ?
    C4 H43 . 0.9900 ?
    C4 H44 . 0.9900 ?
    O5 H51 . 0.842(15) ?
    O5 H52 . 0.828(14) ?
loop_
    _geom_contact_atom_site_label_1
    _geom_contact_atom_site_label_2
    _geom_contact_distance
    _geom_contact_site_symmetry_1
    _geom_contact_site_symmetry_2
    _geom_contact_publ_flag
    ? ? ? ? ? ?
loop_
    _geom_angle_atom_site_label_1
    _geom_angle_atom_site_label_2
    _geom_angle_atom_site_label_3
    _geom_angle_site_symmetry_1
    _geom_angle_site_symmetry_3
    _geom_angle
    _geom_angle_publ_flag
    O4 Na1 O6 4 . 103.35(5) ?
    O4 Na1 O6 4 4 80.67(5) ?
    O6 Na1 O6 . 4 174.07(3) ?
    O4 Na1 O1 4 . 101.92(5) ?
    O6 Na1 O1 . . 86.84(5) ?
    O6 Na1 O1 4 . 96.65(5) ?
    O4 Na1 O4 4 . 172.80(5) ?
    O6 Na1 O4 . . 79.65(5) ?
    O6 Na1 O4 4 . 95.86(5) ?
    O1 Na1 O4 . . 84.69(5) ?
    O4 Na1 O1 4 4 85.17(5) ?
    O6 Na1 O1 . 4 90.22(5) ?
    O6 Na1 O1 4 4 85.75(5) ?
    O1 Na1 O1 . 4 172.78(4) ?
    O4 Na1 O1 . 4 88.30(5) ?
    O4 Na1 Na1 4 4 51.06(3) ?
    O6 Na1 Na1 . 4 129.44(5) ?
    O6 Na1 Na1 4 4 50.00(3) ?
    O1 Na1 Na1 . 4 135.52(4) ?
    O4 Na1 Na1 . 4 122.01(4) ?
    O1 Na1 Na1 4 4 50.56(3) ?
    O4 Na1 Na1 4 4_545 137.46(4) ?
    O6 Na1 Na1 . 4_545 50.31(3) ?
    O6 Na1 Na1 4 4_545 129.01(4) ?
    O1 Na1 Na1 . 4_545 51.66(3) ?
    O4 Na1 Na1 . 4_545 49.30(3) ?
    O1 Na1 Na1 4 4_545 121.82(4) ?
    Na1 Na1 Na1 4 4_545 170.73(4) ?
    C1 O1 C4 . . 103.87(12) ?
    C1 O1 Na1 . . 123.05(9) ?
    C4 O1 Na1 . . 110.75(9) ?
    C1 O1 Na1 . 4_545 121.20(10) ?
    C4 O1 Na1 . 4_545 119.37(9) ?
    Na1 O1 Na1 . 4_545 77.78(4) ?
    C2 O2 H2 . . 109.7 ?
    Na1 O4 Na1 4_545 . 79.64(4) ?
    Na1 O4 H41 4_545 . 124.1(12) ?
    Na1 O4 H41 . . 125.9(13) ?
    Na1 O4 H42 4_545 . 117.9(12) ?
    Na1 O4 H42 . . 107.6(12) ?
    H41 O4 H42 . . 101.5(14) ?
    Na1 O6 Na1 . 4_545 79.69(4) ?
    Na1 O6 H61 . . 104.5(12) ?
    Na1 O6 H61 4_545 . 115.6(13) ?
    Na1 O6 H62 . . 145.5(12) ?
    Na1 O6 H62 4_545 . 110.5(13) ?
    H61 O6 H62 . . 100.4(15) ?
    O1 C1 C2 . . 105.23(13) ?
    O1 C1 H11 . . 110.7 ?
    C2 C1 H11 . . 110.7 ?
    O1 C1 H12 . . 110.7 ?
    C2 C1 H12 . . 110.7 ?
    H11 C1 H12 . . 108.8 ?
    O2 C2 C1 . . 112.42(14) ?
    O2 C2 C3 . . 106.92(13) ?
    C1 C2 C3 . . 104.28(13) ?
    O2 C2 H1 . . 111.0 ?
    C1 C2 H1 . . 111.0 ?
    C3 C2 H1 . . 111.0 ?
    O3 C3 C4 . . 113.69(14) ?
    O3 C3 C2 . . 108.65(13) ?
    C4 C3 C2 . . 102.13(13) ?
    O3 C3 H3 . . 110.7 ?
    C4 C3 H3 . . 110.7 ?
    C2 C3 H3 . . 110.7 ?
    O1 C4 C3 . . 106.58(13) ?
    O1 C4 H43 . . 110.4 ?
    C3 C4 H43 . . 110.4 ?
    O1 C4 H44 . . 110.4 ?
    C3 C4 H44 . . 110.4 ?
    H43 C4 H44 . . 108.6 ?
    H51 O5 H52 . . 109.6(19) ?
loop_
    _geom_torsion_atom_site_label_1
    _geom_torsion_atom_site_label_2
    _geom_torsion_atom_site_label_3
    _geom_torsion_atom_site_label_4
    _geom_torsion_site_symmetry_1
    _geom_torsion_site_symmetry_2
    _geom_torsion_site_symmetry_3
    _geom_torsion_site_symmetry_4
    _geom_torsion
    _geom_torsion_publ_flag
    O4 Na1 O1 C1 4 . . . -98.09(11) ?
    O6 Na1 O1 C1 . . . . 158.92(11) ?
    O6 Na1 O1 C1 4 . . . -16.27(12) ?
    O4 Na1 O1 C1 . . . . 79.03(12) ?
    Na1 Na1 O1 C1 4 . . . -52.67(13) ?
    Na1 Na1 O1 C1 4_545 . . . 119.44(12) ?
    O4 Na1 O1 C4 4 . . . 25.43(10) ?
    O6 Na1 O1 C4 . . . . -77.55(10) ?
    O6 Na1 O1 C4 4 . . . 107.26(10) ?
    O4 Na1 O1 C4 . . . . -157.45(10) ?
    Na1 Na1 O1 C4 4 . . . 70.85(11) ?
    Na1 Na1 O1 C4 4_545 . . . -117.04(10) ?
    O4 Na1 O1 Na1 4 . . 4_545 142.47(5) ?
    O6 Na1 O1 Na1 . . . 4_545 39.48(4) ?
    O6 Na1 O1 Na1 4 . . 4_545 -135.70(5) ?
    O4 Na1 O1 Na1 . . . 4_545 -40.41(4) ?
    Na1 Na1 O1 Na1 4 . . 4_545 -172.11(6) ?
    O6 Na1 O4 Na1 . . . 4_545 -45.63(4) ?
    O6 Na1 O4 Na1 4 . . 4_545 138.29(5) ?
    O1 Na1 O4 Na1 . . . 4_545 42.12(4) ?
    O1 Na1 O4 Na1 4 . . 4_545 -136.17(5) ?
    Na1 Na1 O4 Na1 4 . . 4_545 -175.97(5) ?
    O4 Na1 O6 Na1 4 . . 4_545 -141.91(5) ?
    O1 Na1 O6 Na1 . . . 4_545 -40.40(4) ?
    O4 Na1 O6 Na1 . . . 4_545 44.77(4) ?
    O1 Na1 O6 Na1 4 . . 4_545 133.00(5) ?
    Na1 Na1 O6 Na1 4 . . 4_545 167.97(6) ?
    C4 O1 C1 C2 . . . . 41.42(15) ?
    Na1 O1 C1 C2 . . . . 168.00(9) ?
    Na1 O1 C1 C2 4_545 . . . -96.32(14) ?
    O1 C1 C2 O2 . . . . 90.07(16) ?
    O1 C1 C2 C3 . . . . -25.39(17) ?
    O2 C2 C3 O3 . . . . 1.87(17) ?
    C1 C2 C3 O3 . . . . 121.13(14) ?
    O2 C2 C3 C4 . . . . -118.55(14) ?
    C1 C2 C3 C4 . . . . 0.71(16) ?
    C1 O1 C4 C3 . . . . -41.55(15) ?
    Na1 O1 C4 C3 . . . . -175.52(10) ?
    Na1 O1 C4 C3 4_545 . . . 97.14(13) ?
    O3 C3 C4 O1 . . . . -92.61(16) ?
    C2 C3 C4 O1 . . . . 24.23(16) ?
loop_
    _geom_hbond_atom_site_label_D
    _geom_hbond_atom_site_label_H
    _geom_hbond_atom_site_label_A
    _geom_hbond_site_symmetry_A
    _geom_hbond_distance_DH
    _geom_hbond_distance_HA
    _geom_hbond_distance_DA
    _geom_hbond_angle_DHA
    O2 H2 O3 . 0.82 1.85 2.4367(17) 126.9
    O4 H41 O3 6_556 0.839(14) 1.939(15) 2.7706(17) 170.9(17)
    O4 H42 O3 4 0.883(14) 1.827(14) 2.7078(19) 174.5(18)
    O6 H61 O2 4 0.877(14) 1.940(14) 2.813(2) 173.1(18)
    O6 H62 O5 4_545 0.859(14) 1.838(14) 2.6903(18) 171.0(18)
    O5 H51 O3 6_556 0.842(15) 1.825(15) 2.6653(18) 176(2)
    O5 H52 O2 5 0.828(14) 2.131(15) 2.958(2) 177(2)
data_global
_journal_date_recd_electronic     2008-10-31
_journal_date_accepted     2008-11-25
_journal_name_full     'Acta Crystallographica, Section E'
_journal_year     2008
_journal_volume     64
_journal_issue     12
_journal_page_first     m1637
_journal_page_last     m1637
_journal_paper_category     QM
_journal_coeditor_code     FI2067
_publ_contact_author_name     'Professor Peter Kl\"ufers'
_publ_contact_author_address
;
Department Chemie und Biochemie
Ludwig-Maximilians-Universit\"at
Butenandtstra\&se 5--13
D-81377 M\"unchen
Germany
;
_publ_contact_author_email     'kluef@cup.uni-muenchen.de'
_publ_contact_author_fax     '+49-89-2180-77406'
_publ_contact_author_phone     '+49-89-2180-77407'
_publ_section_title
;
Poly[[\m-1,4-anhydroerythritolato-di-\m-aqua-sodium(I)] monohydrate]
;
loop_
    _publ_author_name
    _publ_author_address
    'Kerscher, Tobias'
;
Ludwig-Maximilians-Universit\"at
Department
Butenandtstrasse 5--13
81377 M\"unchen
Germany
;
    'Zeller, Patrick'
;
Ludwig-Maximilians-Universit\"at
Department
Butenandtstrasse 5--13
81377 M\"unchen
Germany
;
    'Mayer, Peter'
;
Ludwig-Maximilians-Universit\"at
Department
Butenandtstrasse 5--13
81377 M\"unchen
Germany
;
    'Kl\"ufers, Peter'
;
Ludwig-Maximilians-Universit\"at
Department
Butenandtstrasse 5--13
81377 M\"unchen
Germany
;
