# Supplementary material for: Poly[[μ-1,4-anhydro­erythritolato-di-μ-aqua-sodium(I)] monohydrate]
Source: Acta Crystallogr Sect E Struct Rep Online. 2008 Nov 29;64(Pt 12):m1637. doi: 10.1107/S1600536808039640 (PMC2959930; doi:10.1107/S1600536808039640)
Supplement: Supplementary file 2 [file e-64-m1637-Isup2.hkl]

#
# h,k,l, Fc-squared, Fo-squared, sigma(Fo-squared) and status flag
#
data_I
_shelx_title ' mo084                       New: C2/c'
_shelx_refln_list_code          4
_shelx_F_calc_maximum      195.07
_exptl_crystal_F_000       768.00
_reflns_d_resolution_high  0.7945
 
loop_
 _symmetry_equiv_pos_as_xyz
 'x, y, z'
 '-x, y, -z+1/2'
 'x+1/2, y+1/2, z'
 '-x+1/2, y+1/2, -z+1/2'
 '-x, -y, -z'
 'x, -y, z-1/2'
 '-x+1/2, -y+1/2, -z'
 'x+1/2, -y+1/2, z-1/2'
 
_cell_length_a    23.1550
_cell_length_b     6.0900
_cell_length_c    14.5430
_cell_angle_alpha  90.000
_cell_angle_beta  127.678
_cell_angle_gamma  90.000
 
_shelx_F_squared_multiplier     1.000
 
loop_
 _refln_index_h
 _refln_index_k
 _refln_index_l
 _refln_F_squared_calc
 _refln_F_squared_meas
 _refln_F_squared_sigma
 _refln_observed_status
   4   0   0     5208.63     5455.58    171.33 o
   6   0   0    10816.61    10153.91     99.96 o
   8   0   0        2.10       -5.00      9.35 o
  10   0   0    28365.57    27827.20    216.41 o
  12   0   0    11677.67    12303.70    160.11 o
  14   0   0      276.07      259.09     24.59 o
  16   0   0     1416.03     1524.84     71.19 o
  18   0   0       28.28       28.68     55.64 o
  20   0   0      492.24      508.11     54.99 o
  22   0   0      641.49      655.50     78.35 o
   3   1   0     2492.92     2639.13     24.21 o
   5   1   0       49.33       54.68      3.45 o
   7   1   0      216.99      220.05      5.18 o
   9   1   0       47.64       50.67      5.93 o
  11   1   0        9.60       13.03      5.34 o
  13   1   0      389.75      372.88      9.33 o
  15   1   0      133.96      140.26     31.19 o
  17   1   0      267.04      268.48     27.62 o
  19   1   0       94.71      112.18     36.13 o
  21   1   0        0.43      -17.88     28.64 o
   0   2   0     4457.32     4910.13    196.50 o
   2   2   0     3292.69     3327.37     26.90 o
   4   2   0     2677.22     2849.45     41.54 o
   6   2   0     9042.54     9041.80     64.07 o
   8   2   0      204.77      181.82     10.71 o
  10   2   0      853.51      910.22     16.86 o
  12   2   0      128.94      114.93     15.94 o
  14   2   0      178.23      169.48     17.67 o
  16   2   0     1488.17     1502.68    104.00 o
  18   2   0       11.29       -8.60     33.56 o
  20   2   0       14.37       10.35     51.87 o
  22   2   0      280.60      260.07     55.84 o
   1   3   0     1821.10     1877.67     34.52 o
   3   3   0     1191.01     1322.81     12.35 o
   5   3   0      306.53      298.28      8.27 o
   7   3   0      770.21      721.95     24.71 o
   9   3   0      792.50      809.82     17.50 o
  11   3   0      104.88      100.66     13.92 o
  13   3   0      813.56      817.20     36.49 o
  15   3   0      245.29      222.96     28.20 o
  17   3   0       23.99       39.36     45.28 o
  19   3   0      343.24      343.43     52.67 o
  21   3   0       64.25       40.33     41.86 o
   0   4   0      459.78      495.70     40.45 o
   2   4   0     1531.00     1629.08     20.43 o
   4   4   0        1.18        1.05      2.44 o
   6   4   0      959.03     1015.33     17.74 o
   8   4   0      179.19      173.22     11.84 o
  10   4   0      194.22      188.94     15.31 o
  12   4   0      796.79      733.96     20.55 o
  14   4   0      266.38      267.69     27.12 o
  16   4   0      597.96      642.65     47.90 o
  18   4   0      192.84      211.54     46.96 o
   1   5   0     1153.30     1059.76     41.07 o
   3   5   0      203.69      162.36     28.89 o
   5   5   0       13.19       13.84     29.36 o
   7   5   0       49.69       50.96     27.77 o
   9   5   0       21.18       18.91     30.52 o
  11   5   0      284.48      247.65     30.18 o
  13   5   0        0.01       11.32     47.71 o
  15   5   0       11.18       13.08     55.27 o
  17   5   0      441.38      433.32    102.32 o
   0   6   0     1314.13     1246.77     72.01 o
   2   6   0       94.00       71.22     40.35 o
   4   6   0     1902.89     1889.90     59.73 o
   6   6   0      937.87     1026.20     45.93 o
   8   6   0      521.33      542.73     62.82 o
  10   6   0        0.31       -7.42     28.48 o
  12   6   0       20.22       10.67     60.23 o
  14   6   0       25.91       -1.88     29.12 o
   1   7   0       22.91       17.80     54.37 o
   3   7   0       38.22       30.31     52.60 o
   5   7   0       14.53        0.65      8.97 o
   7   7   0        3.15       20.90     57.73 o
   9   7   0        3.16      -11.45     50.97 o
 -23   1   1      166.92      128.15     70.92 o
 -21   1   1      678.47      641.59     49.73 o
 -19   1   1      991.26      939.14     37.62 o
 -17   1   1     1132.76     1141.90     50.84 o
 -15   1   1       86.39      100.48     17.08 o
 -13   1   1     2622.91     2660.64     22.91 o
 -11   1   1      729.54      708.12     13.65 o
  -9   1   1     5850.16     6126.31     40.81 o
  -7   1   1     6583.23     6020.19     44.58 o
  -5   1   1     4217.10     4043.63     75.91 o
  -3   1   1       16.96       12.47      2.54 o
   1   1   1      259.22      270.07      3.53 o
   3   1   1       12.92        3.04      2.83 o
   5   1   1     2833.26     2882.90     25.95 o
   7   1   1      104.10       95.85      5.19 o
   9   1   1     2978.35     3029.75     44.43 o
  11   1   1       18.95       14.63      7.04 o
  13   1   1     3545.44     3611.05     43.72 o
  15   1   1        0.91       -0.21     16.47 o
  17   1   1        3.37       12.96     37.00 o
  19   1   1        0.41       16.59     50.20 o
  21   1   1       71.25       97.15     47.28 o
 -22   2   1      627.74      640.07     53.54 o
 -20   2   1      122.96       93.20     40.13 o
 -18   2   1      491.63      489.28     36.78 o
 -16   2   1      375.56      415.34     48.90 o
 -14   2   1       98.62       89.45     18.34 o
 -12   2   1     1764.64     1767.17     74.88 o
 -10   2   1     1382.82     1415.14     18.76 o
  -8   2   1      402.18      403.69     10.23 o
  -6   2   1    10333.86     9918.25    139.09 o
  -4   2   1     1541.89     1401.42     21.93 o
  -2   2   1     4843.79     4724.72    104.24 o
   0   2   1      676.79      773.61     18.07 o
   2   2   1     1431.05     1358.83     13.93 o
   4   2   1    10193.48    10040.44     40.33 o
   6   2   1     5003.03     5137.19     34.09 o
   8   2   1      301.94      269.74     12.03 o
  10   2   1     1823.92     1849.18     29.28 o
  12   2   1      452.39      444.65     30.66 o
  14   2   1     1783.66     1965.26     39.88 o
  16   2   1     1507.52     1567.15     54.41 o
  18   2   1      107.30      105.93     41.67 o
  20   2   1       23.33        8.31     60.31 o
 -21   3   1      120.03      107.49     57.86 o
 -19   3   1        2.41       -9.99     26.24 o
 -17   3   1       40.54       37.68     30.39 o
 -15   3   1       26.27       17.97     26.26 o
 -13   3   1      564.56      530.14     15.96 o
 -11   3   1      737.33      701.72     18.63 o
  -9   3   1      582.22      578.24     14.87 o
  -7   3   1       42.87       23.32     11.03 o
  -5   3   1     1103.49      993.46     20.21 o
  -3   3   1      573.53      714.60     17.17 o
  -1   3   1     1740.56     2076.34     40.10 o
   1   3   1     3157.38     3159.70     28.34 o
   3   3   1      711.32      829.34     14.42 o
   5   3   1      485.95      528.69     10.27 o
   7   3   1      312.81      347.86      8.90 o
   9   3   1        7.83       -0.04     10.61 o
  11   3   1      121.17      121.04     16.80 o
  13   3   1        3.05       -7.26     11.53 o
  15   3   1       26.97        2.78     19.07 o
  17   3   1       11.01       10.22     35.46 o
  19   3   1        7.43       -2.83     48.04 o
 -20   4   1      116.04       81.06     50.57 o
 -18   4   1       62.21       56.78     56.54 o
 -16   4   1      553.78      561.36     26.30 o
 -14   4   1     1593.75     1624.97     54.70 o
 -12   4   1      534.75      528.92     17.87 o
 -10   4   1     1106.54     1188.30     32.69 o
  -8   4   1     1017.10      948.24     23.12 o
  -6   4   1     1067.33     1052.06     16.23 o
  -4   4   1     2603.16     2609.78     53.96 o
  -2   4   1     4160.26     3969.06     59.59 o
   0   4   1    18037.74    17133.44     80.93 o
   2   4   1     2924.01     3005.00     30.07 o
   4   4   1       41.48       37.75     10.35 o
   6   4   1     1364.33     1376.06     20.23 o
   8   4   1     1469.60     1548.82     22.82 o
  10   4   1     7759.19     8238.01    184.30 o
  12   4   1     4497.74     4980.11     76.51 o
  14   4   1      103.66       68.11     34.53 o
  16   4   1       43.76       64.42     53.38 o
  18   4   1      256.24      281.77     67.78 o
 -17   5   1       57.71       27.27     99.95 o
 -15   5   1       60.96       63.06     50.49 o
 -13   5   1      569.63      643.13     42.99 o
 -11   5   1      326.80      311.27     28.55 o
  -9   5   1      586.00      655.31     44.97 o
  -7   5   1       49.96       34.52     24.81 o
  -5   5   1       64.39       55.76     26.75 o
  -3   5   1      193.73      177.47     21.87 o
  -1   5   1      469.79      424.81     29.94 o
   1   5   1       73.84       65.19     31.52 o
   3   5   1       24.88       21.28     30.84 o
   5   5   1        1.71        5.07     12.75 o
   7   5   1      574.03      547.46     27.19 o
   9   5   1       82.86       62.21     24.96 o
  11   5   1       21.03       12.81     29.63 o
  13   5   1        6.97       -0.32     18.05 o
  15   5   1        8.91       24.63     61.40 o
 -14   6   1       18.19       24.61     61.96 o
 -12   6   1      411.33      396.26     55.43 o
 -10   6   1       10.22        6.57     46.20 o
  -8   6   1        3.78       11.38     42.01 o
  -6   6   1      654.48      662.36     39.66 o
  -4   6   1        1.07       -1.12     18.07 o
  -2   6   1       65.18       33.48     36.88 o
   0   6   1       21.15       18.03     38.10 o
   2   6   1      127.44      128.06     40.22 o
   4   6   1      233.35      163.84     31.95 o
   6   6   1       91.72       97.53     43.85 o
   8   6   1        0.24        2.32     44.19 o
  10   6   1        7.42        5.81     15.31 o
  12   6   1       61.48       47.46     64.22 o
  -9   7   1      139.20      134.58     63.03 o
  -7   7   1      217.39      172.64     58.92 o
  -5   7   1       17.61       10.05     56.94 o
  -3   7   1       43.92       74.42     58.72 o
  -1   7   1        9.06       -5.16     54.72 o
   1   7   1       73.63       74.89     39.83 o
   3   7   1      105.93      136.76     55.96 o
   5   7   1       22.95       25.88     65.08 o
   7   7   1        1.07       -1.61     58.88 o
 -24   0   2       60.02       82.37     97.73 o
 -22   0   2       20.68       10.24     64.78 o
 -20   0   2       54.68       38.73     65.22 o
 -18   0   2      525.05      539.07     50.02 o
 -16   0   2      417.39      384.71     62.12 o
 -14   0   2     3947.99     4038.70    106.58 o
 -12   0   2      161.60      127.35     13.81 o
 -10   0   2      600.15      771.43     21.38 o
  -8   0   2     4626.13     4434.04    119.16 o
  -6   0   2     4181.32     4704.95     38.29 o
   2   0   2    11223.91    11667.71     99.63 o
   4   0   2     1138.93     1052.57     16.59 o
   6   0   2     3809.63     3726.30     47.49 o
   8   0   2    10619.00    10640.09    112.94 o
  10   0   2     7560.63     7508.53    100.76 o
  12   0   2     3852.16     3602.64     50.66 o
  14   0   2      418.35      393.17     40.21 o
  16   0   2      306.15      294.15     61.84 o
  18   0   2     1930.40     2176.18    100.16 o
  20   0   2      294.95      291.48     95.56 o
 -23   1   2       88.71       69.79     59.37 o
 -21   1   2      487.01      443.53     49.18 o
 -19   1   2        0.28      -16.36     22.65 o
 -17   1   2       49.09        2.92     11.61 o
 -15   1   2      602.02      594.08     15.01 o
 -13   1   2     3165.71     3406.53     48.57 o
 -11   1   2        5.54        9.13      4.79 o
  -9   1   2     9564.00     9685.55    215.02 o
  -7   1   2      143.78      160.51      6.41 o
  -5   1   2     6616.51     6286.69    105.27 o
  -3   1   2     7322.09     7122.66    132.38 o
  -1   1   2     5222.72     5552.46     59.29 o
   1   1   2    38053.42    38599.29    856.94 o
   3   1   2       34.14       43.30      4.27 o
   5   1   2        0.17       -0.10      3.77 o
   7   1   2     3529.11     3803.28     31.31 o
   9   1   2       79.85       80.64      7.11 o
  11   1   2      150.40      131.98     17.26 o
  13   1   2       24.26       21.66     26.15 o
  15   1   2      119.70      110.68     41.04 o
  17   1   2      455.59      456.41     45.14 o
  19   1   2       23.95       28.28     55.03 o
 -24   2   2       30.03        5.32     31.89 o
 -22   2   2      195.62      198.86     58.39 o
 -20   2   2      790.22      747.68     57.57 o
 -18   2   2      397.68      360.64     28.40 o
 -16   2   2      227.00      221.48     19.73 o
 -14   2   2       72.73       57.25     15.89 o
 -12   2   2     5512.97     5387.81     70.50 o
 -10   2   2     4026.27     4149.17     73.66 o
  -8   2   2      207.44      216.35      9.19 o
  -6   2   2     9040.95     8171.65    166.28 o
  -4   2   2      668.44      636.30     21.29 o
  -2   2   2      568.13      549.40      8.79 o
   0   2   2    15718.78    16491.73    296.35 o
   2   2   2      932.95      810.60     10.59 o
   4   2   2      708.68      628.27     10.41 o
   6   2   2     1338.64     1334.52     19.40 o
   8   2   2      367.87      370.92     11.93 o
  10   2   2      368.36      363.60     12.93 o
  12   2   2       78.52       91.48     18.71 o
  14   2   2        7.82        3.15     18.49 o
  16   2   2      755.40      857.85     45.09 o
  18   2   2       37.94       81.41     60.51 o
  20   2   2      264.44      255.72     69.54 o
 -23   3   2       30.08       37.63     72.82 o
 -21   3   2        8.12        6.32     17.87 o
 -19   3   2     1191.12     1195.44     43.65 o
 -17   3   2      859.90      874.25     46.99 o
 -15   3   2     1785.50     1800.37     53.85 o
 -13   3   2      882.55      909.35     29.32 o
 -11   3   2      934.47      996.26     24.83 o
  -9   3   2     6437.68     6394.55    153.09 o
  -7   3   2     4257.98     4104.25     37.64 o
  -5   3   2      267.41      290.96      9.70 o
  -3   3   2      631.98      603.41     24.42 o
  -1   3   2      135.93      160.82     10.70 o
   1   3   2     1865.82     1811.81     21.01 o
   3   3   2     9838.27    10446.01     59.39 o
   5   3   2      373.38      349.97      9.02 o
   7   3   2      507.27      527.91     13.50 o
   9   3   2      239.71      229.62     13.57 o
  11   3   2        0.01        0.42     19.81 o
  13   3   2        5.93       10.77     28.17 o
  15   3   2       97.59       73.19     33.86 o
  17   3   2       11.55       -9.12     33.26 o
  19   3   2      207.22      224.52     64.22 o
 -20   4   2        0.15       -1.70     49.56 o
 -18   4   2        1.05       -5.66     24.18 o
 -16   4   2      649.72      576.63     27.59 o
 -14   4   2        3.53       -4.39     16.55 o
 -12   4   2       35.89       31.89     17.78 o
 -10   4   2      182.94      170.44     14.72 o
  -8   4   2       19.77       17.33     18.26 o
  -6   4   2      101.44      115.77      8.88 o
  -4   4   2        0.16       -2.68      5.08 o
  -2   4   2     1413.71     1451.07     39.56 o
   0   4   2      106.78       93.89     11.12 o
   2   4   2     1702.06     1877.28     25.67 o
   4   4   2      208.16      214.67      8.57 o
   6   4   2       51.48       57.00     11.34 o
   8   4   2      141.78      115.22     15.68 o
  10   4   2      370.31      414.92     18.46 o
  12   4   2      308.09      269.88     30.93 o
  14   4   2        9.22       12.62     47.28 o
  16   4   2        0.34        2.36     45.09 o
 -19   5   2      231.11      235.25     64.16 o
 -17   5   2        5.00       -2.31     25.90 o
 -15   5   2      147.96      141.02     51.00 o
 -13   5   2      555.21      521.75     31.85 o
 -11   5   2       47.64       42.96     28.98 o
  -9   5   2     3238.91     3305.54     68.31 o
  -7   5   2      189.31      182.26     32.91 o
  -5   5   2      225.74      175.96     32.21 o
  -3   5   2      808.66      742.81     36.40 o
  -1   5   2       22.25        9.46     41.02 o
   1   5   2     5082.14     5170.30     78.89 o
   3   5   2       14.13        1.88     21.13 o
   5   5   2        0.39        0.11      8.45 o
   7   5   2       65.39       55.14     23.80 o
   9   5   2       77.43       71.60     28.10 o
  11   5   2      268.75      270.61     36.27 o
  13   5   2       42.72       45.69     39.34 o
  15   5   2        5.24       -1.44     65.49 o
 -16   6   2       90.21      114.63     54.04 o
 -14   6   2       51.93       63.26     59.02 o
 -12   6   2      695.54      663.06     43.11 o
 -10   6   2      677.22      724.71     38.88 o
  -8   6   2      525.92      562.98     39.09 o
  -6   6   2      358.33      307.01     36.96 o
  -4   6   2        0.13      -10.23     21.14 o
  -2   6   2      354.83      312.49     38.25 o
   0   6   2     1355.01     1362.33     40.47 o
   2   6   2      515.57      571.31     33.37 o
   4   6   2      504.94      600.67     43.98 o
   6   6   2      304.59      274.31     46.41 o
   8   6   2        1.88       15.88     43.22 o
  10   6   2       31.28       41.20     74.66 o
  12   6   2      169.70      144.76     86.94 o
 -11   7   2        4.83        3.57     46.49 o
  -9   7   2       63.54       68.70     50.79 o
  -7   7   2        7.37       12.97     55.65 o
  -5   7   2        1.29      -13.47     45.22 o
  -3   7   2       81.41       72.85     44.46 o
  -1   7   2      196.00      192.78     41.79 o
   1   7   2      106.74       84.58     47.90 o
   3   7   2       24.96       21.14     60.75 o
   5   7   2       15.40       29.31     67.27 o
   7   7   2        1.43        3.39     14.31 o
 -25   1   3       12.88       23.28     64.31 o
 -23   1   3       22.07        6.04     20.24 o
 -21   1   3      222.53      196.09     39.16 o
 -19   1   3      446.20      458.58     28.89 o
 -17   1   3        8.68        0.60     17.20 o
 -15   1   3     1027.73     1104.19     20.16 o
 -13   1   3        2.13        0.60      5.74 o
 -11   1   3        5.79       20.09      5.19 o
  -9   1   3     7989.20     8068.67    202.27 o
  -7   1   3     4058.14     4212.38    117.73 o
  -5   1   3     3879.42     3859.91     63.46 o
  -3   1   3     3670.93     4099.83     53.19 o
  -1   1   3       25.62       54.85      3.82 o
   1   1   3    31579.78    30223.96   1045.66 o
   3   1   3    12657.21    13242.38     68.36 o
   5   1   3     1254.58     1164.93     24.19 o
   7   1   3      154.42      140.82      8.67 o
   9   1   3      636.97      651.53     17.68 o
  11   1   3      841.10      837.72     23.28 o
  13   1   3     2574.59     2478.33     63.71 o
  15   1   3        0.77      -17.36     48.31 o
  17   1   3       48.89       27.33     55.62 o
  19   1   3        0.90       28.30     69.54 o
 -24   2   3       63.34       69.28     58.32 o
 -22   2   3        2.41      -12.27     33.74 o
 -20   2   3      829.83      814.35     36.91 o
 -18   2   3     1240.90     1278.65     54.59 o
 -16   2   3      824.43      841.10     21.53 o
 -14   2   3     1400.33     1514.33     23.42 o
 -12   2   3     2401.90     2459.01     51.46 o
 -10   2   3     4435.08     4340.78    108.13 o
  -8   2   3     4204.25     4168.23     36.40 o
  -6   2   3     6845.84     6385.16    120.67 o
  -4   2   3      827.11      681.95     12.50 o
  -2   2   3     3277.77     3423.10     64.30 o
   0   2   3    21215.24    21571.97    267.03 o
   2   2   3     3342.74     3499.16     24.92 o
   4   2   3      709.40      660.14     12.67 o
   6   2   3      891.77      900.70     17.35 o
   8   2   3       87.26       72.97     11.99 o
  10   2   3     1704.93     1759.43     25.60 o
  12   2   3     2122.92     2237.01     38.27 o
  14   2   3       30.14       30.74     39.05 o
  16   2   3       68.15       68.94     55.43 o
  18   2   3       13.38       29.92     59.03 o
 -23   3   3       20.86       13.04     66.25 o
 -21   3   3       15.70        8.64     31.62 o
 -19   3   3       10.20       11.66     31.94 o
 -17   3   3       23.37       32.57     21.90 o
 -15   3   3       81.17       72.13     15.03 o
 -13   3   3        6.11       -0.11      6.61 o
 -11   3   3      168.10      168.84     11.84 o
  -9   3   3     1406.59     1433.25     34.60 o
  -7   3   3       53.12       46.54      9.11 o
  -5   3   3      198.31      207.60      6.00 o
  -3   3   3      400.62      381.36      8.87 o
  -1   3   3      388.36      469.83     13.15 o
   1   3   3     4520.38     4886.70     44.32 o
   3   3   3      978.95      974.99     13.97 o
   5   3   3       81.45       71.20      9.20 o
   7   3   3      558.39      592.17     15.00 o
   9   3   3       14.37       10.00     16.99 o
  11   3   3      563.72      555.70     22.88 o
  13   3   3      630.96      611.53     42.96 o
  15   3   3       16.20        3.70     45.80 o
  17   3   3      118.30       96.55     49.12 o
 -22   4   3      491.75      580.66     58.07 o
 -20   4   3       57.11       30.42     40.60 o
 -18   4   3       91.19       68.03     33.75 o
 -16   4   3       78.20       69.69     24.55 o
 -14   4   3        1.64        1.35      3.84 o
 -12   4   3     2368.74     2342.92     41.84 o
 -10   4   3       12.02       17.39     17.91 o
  -8   4   3       84.10       57.41     14.49 o
  -6   4   3     2260.99     2233.18     44.73 o
  -4   4   3     1434.11     1507.67     29.62 o
  -2   4   3      934.59      961.72     24.84 o
   0   4   3      110.88      133.30     11.69 o
   2   4   3      125.48      112.09     11.97 o
   4   4   3     2739.57     2970.87     30.30 o
   6   4   3     1223.86     1256.33     20.97 o
   8   4   3     1072.20     1115.45     19.42 o
  10   4   3      188.98      193.42     26.31 o
  12   4   3        9.61       -7.21     14.52 o
  14   4   3      283.18      289.12     55.40 o
  16   4   3      260.73      303.67     63.50 o
 -19   5   3        0.01       -3.80     56.28 o
 -17   5   3       13.82       14.04     46.41 o
 -15   5   3      130.22      117.06     36.37 o
 -13   5   3       36.18       39.48     27.37 o
 -11   5   3      570.64      553.17     21.87 o
  -9   5   3       37.41       26.56     28.43 o
  -7   5   3        2.73        5.44     26.62 o
  -5   5   3       93.70       66.73     23.12 o
  -3   5   3     1144.62     1074.32     33.82 o
  -1   5   3        1.66       -3.86     11.53 o
   1   5   3     2524.10     2744.13     38.98 o
   3   5   3      117.71       88.10     18.07 o
   5   5   3        0.02        0.01      3.33 o
   7   5   3        1.56        0.76      8.24 o
   9   5   3       70.34       79.09     27.20 o
  11   5   3       60.26       46.85     40.80 o
  13   5   3      292.06      213.14     56.82 o
 -16   6   3      286.89      318.27     53.99 o
 -14   6   3       14.58        2.45     35.46 o
 -12   6   3       65.02       74.09     35.26 o
 -10   6   3      864.43      911.89     37.72 o
  -8   6   3      182.87      174.75     33.79 o
  -6   6   3      425.56      394.83     34.10 o
  -4   6   3      495.38      550.86     30.49 o
  -2   6   3       22.81       18.05     33.84 o
   0   6   3      778.04      709.14     39.35 o
   2   6   3      224.93      213.62     31.95 o
   4   6   3       52.50       42.90     50.08 o
   6   6   3      218.89      205.32     51.39 o
   8   6   3        0.22        4.02     25.07 o
  10   6   3      272.85      396.46     95.81 o
 -11   7   3       86.25       82.05     56.02 o
  -9   7   3       78.49       62.45     49.30 o
  -7   7   3      112.36      120.68     47.99 o
  -5   7   3      167.02      189.33     45.68 o
  -3   7   3      195.35      220.72     40.63 o
  -1   7   3      142.12      152.51     45.09 o
   1   7   3      255.03      233.17     57.93 o
   3   7   3      221.84      207.41     67.97 o
   5   7   3        4.80       51.18     83.50 o
 -26   0   4        1.04       32.03    111.02 o
 -24   0   4      264.19      216.84     86.82 o
 -22   0   4     1833.97     1904.92     93.48 o
 -20   0   4      115.31       95.33     42.31 o
 -18   0   4      265.25      264.07     27.10 o
 -16   0   4      283.50      268.71     17.93 o
 -14   0   4     2528.98     2892.41     33.22 o
 -12   0   4    25352.39    24199.50    102.89 o
 -10   0   4     2505.02     2515.32     25.07 o
  -8   0   4    30347.90    29094.62    496.00 o
  -6   0   4     7534.59     6845.63     97.26 o
  -4   0   4      477.01      441.26      8.63 o
  -2   0   4     7901.22     8117.06    476.93 o
   0   0   4     4159.32     4037.40     46.12 o
   2   0   4    12185.62    13408.95    130.04 o
   4   0   4     5167.44     4988.42     62.86 o
   6   0   4     4155.08     4178.14     76.95 o
   8   0   4       79.03       40.74     25.73 o
  10   0   4      285.33      270.22     32.02 o
  12   0   4      156.15       91.95     31.09 o
  14   0   4      926.39      991.43     66.65 o
  16   0   4      287.95      275.19     68.34 o
  18   0   4       62.35       77.72     93.39 o
 -25   1   4       10.95       46.70     62.93 o
 -23   1   4       17.85       13.93     55.50 o
 -21   1   4        2.04        1.82     30.41 o
 -19   1   4       40.22       45.28     25.89 o
 -17   1   4      475.09      483.01     19.09 o
 -15   1   4      229.65      227.01      6.67 o
 -13   1   4      530.08      567.17     12.69 o
 -11   1   4      297.78      284.19      8.89 o
  -9   1   4        0.59       -0.81      6.68 o
  -7   1   4      217.69      179.67      7.31 o
  -5   1   4      443.80      380.87      9.16 o
  -3   1   4      243.15      290.41      8.39 o
  -1   1   4     1051.83     1217.21     32.06 o
   1   1   4     7182.11     7812.32     70.14 o
   3   1   4     1777.44     1829.92     23.27 o
   5   1   4      388.22      398.79     12.13 o
   7   1   4      126.74      120.93     10.47 o
   9   1   4        8.00        6.22     14.02 o
  11   1   4      854.43      826.48     26.93 o
  13   1   4     1309.27     1330.35     49.17 o
  15   1   4      240.27      169.66     49.58 o
  17   1   4      145.60      117.24     51.11 o
 -24   2   4       90.24       82.95     53.52 o
 -22   2   4       17.65       29.19     44.49 o
 -20   2   4        9.26       20.95     32.04 o
 -18   2   4     3380.47     3543.06    160.24 o
 -16   2   4     2268.52     2379.61     46.60 o
 -14   2   4       41.03       33.25      9.41 o
 -12   2   4      442.76      422.40     12.20 o
 -10   2   4     3480.49     3456.91     40.21 o
  -8   2   4    10854.36    10796.44     87.08 o
  -6   2   4     6955.03     6654.73    110.91 o
  -4   2   4     1863.45     1797.58     42.62 o
  -2   2   4     4191.23     4231.15     60.47 o
   0   2   4     2612.40     2449.66     32.75 o
   2   2   4     4698.38     4636.56     31.59 o
   4   2   4     4713.48     4935.38     33.03 o
   6   2   4      738.16      722.37     12.95 o
   8   2   4        9.32        0.39      3.06 o
  10   2   4     1417.08     1506.88     32.36 o
  12   2   4     1384.01     1451.80     57.35 o
  14   2   4       46.74       31.13     49.05 o
  16   2   4        0.01       20.98     58.12 o
 -23   3   4       26.82       26.23     50.36 o
 -21   3   4        5.05        2.19     33.08 o
 -19   3   4      234.75      195.84     29.28 o
 -17   3   4      168.53      134.10     20.95 o
 -15   3   4      400.98      414.09     14.95 o
 -13   3   4      142.88      124.21     13.23 o
 -11   3   4       13.19        6.65      6.13 o
  -9   3   4      157.28      169.96     12.11 o
  -7   3   4      974.79     1020.71     20.03 o
  -5   3   4     4209.00     4131.80     93.56 o
  -3   3   4     2022.60     2128.61     37.25 o
  -1   3   4     4594.33     5122.18     55.81 o
   1   3   4      101.79       88.00      7.31 o
   3   3   4      126.60      106.11      9.21 o
   5   3   4       36.42       22.93     11.89 o
   7   3   4     1034.37     1072.48     22.54 o
   9   3   4       23.31       16.57     19.00 o
  11   3   4      522.94      564.10     27.25 o
  13   3   4      706.42      785.92     37.85 o
  15   3   4       65.08       65.77     57.71 o
 -22   4   4       51.01       67.50     52.38 o
 -20   4   4      214.00      225.19     39.05 o
 -18   4   4        3.68       10.63     28.37 o
 -16   4   4       65.89       58.52     22.81 o
 -14   4   4      804.75      806.07     20.12 o
 -12   4   4      149.11      114.39     16.02 o
 -10   4   4       54.51       35.39     16.04 o
  -8   4   4      940.77      906.84     25.11 o
  -6   4   4        1.36        1.88      9.14 o
  -4   4   4      894.45      913.96     23.10 o
  -2   4   4      373.82      435.66     16.52 o
   0   4   4       62.48       61.80     15.27 o
   2   4   4     2561.65     2764.21     29.25 o
   4   4   4      550.93      574.83     13.24 o
   6   4   4      173.99      165.62     16.60 o
   8   4   4      486.04      522.26     19.28 o
  10   4   4      250.95      273.01     29.28 o
  12   4   4       61.08       57.79     36.95 o
  14   4   4        1.56       -9.89     53.99 o
 -19   5   4        0.01        0.11     40.63 o
 -17   5   4      148.51      107.36     46.04 o
 -15   5   4      260.00      269.94     39.81 o
 -13   5   4      236.10      177.51     28.87 o
 -11   5   4      166.84      118.76     26.49 o
  -9   5   4      181.79      177.35     24.66 o
  -7   5   4        3.14       -1.49     11.83 o
  -5   5   4      320.69      316.22     20.05 o
  -3   5   4       51.03       47.37     18.50 o
  -1   5   4      244.37      227.47     21.12 o
   1   5   4        3.93       10.08     18.45 o
   3   5   4      858.99      765.63     20.38 o
   5   5   4      405.51      435.65     22.85 o
   7   5   4       67.68       46.66     28.79 o
   9   5   4        0.54        4.73     17.77 o
  11   5   4       79.85       79.00     46.71 o
 -16   6   4      382.28      340.23     50.62 o
 -14   6   4      612.48      621.74     47.14 o
 -12   6   4        0.90       -1.57      5.08 o
 -10   6   4      281.87      248.40     34.92 o
  -8   6   4     1502.25     1579.76     60.40 o
  -6   6   4      662.16      656.46     35.50 o
  -4   6   4      462.94      408.85     31.94 o
  -2   6   4      285.26      287.16     32.61 o
   0   6   4      542.73      570.00     34.59 o
   2   6   4      860.94      808.03     61.71 o
   4   6   4      237.66      232.06     52.11 o
   6   6   4      143.39      141.97     53.06 o
   8   6   4      191.36      217.80     93.94 o
 -11   7   4        1.02        2.89     51.57 o
  -9   7   4       18.53       15.01     34.81 o
  -7   7   4       55.35       36.78     48.49 o
  -5   7   4       31.77       35.40     47.88 o
  -3   7   4       15.09        7.92     76.37 o
  -1   7   4       17.37        6.83     40.79 o
   1   7   4        7.35       31.71     66.71 o
   3   7   4       62.25       60.18     67.24 o
 -25   1   5      256.71      212.95     59.28 o
 -23   1   5       22.88       30.28     45.37 o
 -21   1   5      334.47      341.85     32.11 o
 -19   1   5     1400.94     1194.91     47.78 o
 -17   1   5     2124.06     2101.80     55.72 o
 -15   1   5      996.52      925.14     47.20 o
 -13   1   5      115.29      103.58     11.34 o
 -11   1   5       85.88       79.18     10.62 o
  -9   1   5     4790.78     4548.46     97.92 o
  -7   1   5     2117.03     2282.63     36.53 o
  -5   1   5     9264.36     9482.77     55.87 o
  -3   1   5      656.10      552.43     20.47 o
  -1   1   5     2435.70     2536.75     58.79 o
   1   1   5     6133.89     6455.49     67.81 o
   3   1   5      296.41      291.38     12.20 o
   5   1   5        1.91       -0.27      8.35 o
   7   1   5     1540.01     1574.74     46.95 o
   9   1   5      207.24      213.18     18.44 o
  11   1   5       39.88       37.91     28.27 o
  13   1   5       19.08       14.77     36.73 o
  15   1   5       17.72       -5.87     32.49 o
  17   1   5       97.93      117.58     61.81 o
 -26   2   5       10.03       44.73     67.09 o
 -24   2   5      103.07      143.34     62.24 o
 -22   2   5      168.10      134.76     35.60 o
 -20   2   5       36.41        4.25      6.67 o
 -18   2   5     1559.96     1597.40     64.70 o
 -16   2   5     3086.17     3253.31     78.17 o
 -14   2   5      274.35      270.63     11.03 o
 -12   2   5      367.58      348.53     15.73 o
 -10   2   5      760.17      735.78     15.91 o
  -8   2   5     4557.92     4532.58     45.18 o
  -6   2   5     8276.47     8170.48    169.72 o
  -4   2   5     1915.98     1970.47     37.47 o
  -2   2   5     1286.06     1342.88     18.79 o
   0   2   5      413.55      396.67     12.15 o
   2   2   5     5532.56     5515.81     54.79 o
   4   2   5     4920.25     5090.55     38.91 o
   6   2   5      402.93      399.63     13.56 o
   8   2   5      562.32      594.09     16.79 o
  10   2   5      796.30      774.04     48.91 o
  12   2   5      492.72      519.69     33.94 o
  14   2   5      458.01      413.57     47.75 o
  16   2   5      103.24       63.37     70.01 o
 -25   3   5      113.76      124.62     60.62 o
 -23   3   5        0.63        1.61     22.83 o
 -21   3   5       46.59       42.08     31.71 o
 -19   3   5      224.39      212.01     20.08 o
 -17   3   5        4.72        6.01      9.72 o
 -15   3   5      157.38      145.80     14.40 o
 -13   3   5      178.26      166.42     13.36 o
 -11   3   5      998.36      935.08     20.78 o
  -9   3   5      933.19      922.69     24.08 o
  -7   3   5      268.43      270.24     10.23 o
  -5   3   5      494.03      484.19     10.71 o
  -3   3   5        2.98        0.44      6.03 o
  -1   3   5      141.02      135.40      9.61 o
   1   3   5       28.56       26.72      8.78 o
   3   3   5       32.78       24.85     10.54 o
   5   3   5      669.08      685.19     15.32 o
   7   3   5       63.27       48.56     18.18 o
   9   3   5       93.99       72.19     25.08 o
  11   3   5       44.42       44.28     31.56 o
  13   3   5      112.38       52.02     45.43 o
  15   3   5       63.81       66.70     71.25 o
 -22   4   5      349.21      361.28     42.44 o
 -20   4   5      596.29      534.56     37.62 o
 -18   4   5       77.96       65.60     25.55 o
 -16   4   5       98.26      119.71     19.03 o
 -14   4   5      420.33      397.70     17.42 o
 -12   4   5     2191.50     2168.09     63.80 o
 -10   4   5     1937.44     1904.80     47.22 o
  -8   4   5      100.60       97.93     11.47 o
  -6   4   5      278.54      257.18     17.35 o
  -4   4   5      293.41      264.41     16.13 o
  -2   4   5     1926.10     1984.36     31.81 o
   0   4   5     3212.90     3437.99     36.45 o
   2   4   5      879.29      911.94     21.21 o
   4   4   5       19.46       17.04     11.32 o
   6   4   5     1326.33     1330.74     24.71 o
   8   4   5       33.82       29.18     35.46 o
  10   4   5      231.52      280.20     37.89 o
  12   4   5        1.00        0.25      9.97 o
 -21   5   5       84.74       72.88     76.84 o
 -19   5   5       16.56       23.60     44.61 o
 -17   5   5      195.45      185.28     41.12 o
 -15   5   5       33.81       20.61     28.43 o
 -13   5   5        9.72        2.01     23.53 o
 -11   5   5      127.86      109.47     21.72 o
  -9   5   5      236.70      261.12     22.61 o
  -7   5   5      290.42      309.96     22.11 o
  -5   5   5       18.19        5.63     22.81 o
  -3   5   5      293.99      303.32     18.16 o
  -1   5   5       51.51       43.49     18.76 o
   1   5   5      170.17      172.23     20.51 o
   3   5   5        2.42       -7.75     28.15 o
   5   5   5        0.05       -4.08     23.99 o
   7   5   5        0.32       -0.33      4.14 o
   9   5   5        2.77      -12.00     49.62 o
  11   5   5      365.34      384.42     51.19 o
 -16   6   5      128.50      130.14     48.66 o
 -14   6   5        0.69       -0.11     38.89 o
 -12   6   5      172.87      125.94     40.51 o
 -10   6   5        8.87       19.99     35.69 o
  -8   6   5      811.83      793.82     36.22 o
  -6   6   5      912.98      937.52     37.76 o
  -4   6   5        0.88       11.41     44.92 o
  -2   6   5      195.07      160.13     37.53 o
   0   6   5      193.05      181.40     36.94 o
   2   6   5      339.66      322.65     50.49 o
   4   6   5      802.69      840.85     54.15 o
   6   6   5      159.40      177.19     61.50 o
 -11   7   5       33.76       28.93     45.38 o
  -9   7   5        2.82      -13.90     52.53 o
  -7   7   5       22.29        9.13     49.61 o
  -5   7   5      212.27      188.40     47.45 o
  -3   7   5        0.02        8.20     47.19 o
  -1   7   5       29.90       24.96     59.82 o
   1   7   5       39.22       35.88     65.47 o
 -26   0   6      530.24      501.20     90.25 o
 -24   0   6      972.06      897.56     78.66 o
 -22   0   6     1279.13     1029.31     70.74 o
 -20   0   6     1871.25     1905.86    151.10 o
 -18   0   6      182.67      192.72     25.04 o
 -16   0   6     1888.48     1802.13    155.93 o
 -14   0   6     5076.25     5306.39    146.14 o
 -12   0   6     1398.40     1325.42     31.34 o
 -10   0   6    16081.79    15021.22    681.93 o
  -8   0   6     6952.71     7213.53    280.27 o
  -6   0   6      434.42      353.78     11.73 o
  -4   0   6      651.56      524.88     15.16 o
  -2   0   6     3551.75     3356.50    132.43 o
   0   0   6    14143.41    14384.13    150.61 o
   2   0   6       12.87       45.69     27.33 o
   4   0   6      637.18      636.43     33.22 o
   6   0   6     2730.28     2894.78     93.37 o
   8   0   6       12.93       16.81     28.65 o
  10   0   6      685.29      625.37     38.62 o
  12   0   6       57.20       47.23     40.32 o
  14   0   6      517.87      413.21     87.48 o
 -27   1   6       43.24       42.30     64.41 o
 -25   1   6       11.99       38.97     58.22 o
 -23   1   6       30.74       16.76     37.06 o
 -21   1   6      148.37      152.22     29.93 o
 -19   1   6      898.90      964.80     32.66 o
 -17   1   6       83.62       63.30     16.62 o
 -15   1   6      144.19      134.11     13.98 o
 -13   1   6     1473.61     1410.17     28.75 o
 -11   1   6     6215.50     5978.20     63.57 o
  -9   1   6        2.54       -2.49      8.91 o
  -7   1   6     7423.93     7830.21    121.22 o
  -5   1   6      192.26      177.66     11.27 o
  -3   1   6      323.62      285.48     14.96 o
  -1   1   6     1619.99     1648.75     38.13 o
   1   1   6       16.38       11.84     14.44 o
   3   1   6      784.51      838.55     20.80 o
   5   1   6      448.68      441.24     15.21 o
   7   1   6       42.54       27.46     20.88 o
   9   1   6       62.33       69.76     20.79 o
  11   1   6      260.33      233.50     31.00 o
  13   1   6        6.82        9.02     45.76 o
  15   1   6       25.05       -1.69     11.27 o
 -26   2   6        2.31      -10.80     44.25 o
 -24   2   6        1.61        2.11     41.17 o
 -22   2   6      412.98      424.24     32.45 o
 -20   2   6      142.25      131.49     29.56 o
 -18   2   6       61.36       61.81     17.20 o
 -16   2   6     2687.32     2733.95     52.37 o
 -14   2   6       96.58       90.91     10.94 o
 -12   2   6      737.66      694.97     20.99 o
 -10   2   6      146.74      137.62     10.69 o
  -8   2   6       44.63       35.57     10.50 o
  -6   2   6    10565.31    11263.23    234.80 o
  -4   2   6       43.14       39.50      8.91 o
  -2   2   6      194.68      176.15      7.78 o
   0   2   6     4359.68     4639.65     67.54 o
   2   2   6        7.08       -0.08      1.69 o
   4   2   6     2493.28     2589.13     41.24 o
   6   2   6     1901.10     1938.11     28.00 o
   8   2   6        2.03        1.43     20.37 o
  10   2   6      332.77      349.00     33.04 o
  12   2   6      156.07      110.78     46.20 o
  14   2   6      570.69      664.21     52.12 o
 -25   3   6       26.46       20.86     46.90 o
 -23   3   6       51.81       59.98     36.52 o
 -21   3   6       67.53       58.79     32.87 o
 -19   3   6      275.69      233.84     20.28 o
 -17   3   6     2588.21     2661.36     61.78 o
 -15   3   6      112.25       93.32     13.89 o
 -13   3   6      463.80      465.19     14.76 o
 -11   3   6       21.10       22.86     14.20 o
  -9   3   6      589.80      582.64     19.78 o
  -7   3   6     6717.78     6679.34     67.19 o
  -5   3   6     2549.92     2452.20     42.53 o
  -3   3   6      124.28      109.29     11.02 o
  -1   3   6       11.56        2.47      7.77 o
   1   3   6      260.36      253.94     10.99 o
   3   3   6      901.89      925.06     16.94 o
   5   3   6     1891.21     1950.69     25.80 o
   7   3   6       68.04       27.93     21.12 o
   9   3   6      444.36      446.59     28.19 o
  11   3   6       49.82       58.52     46.27 o
  13   3   6      441.14      491.08     51.81 o
 -24   4   6        1.58        0.74     66.72 o
 -22   4   6       20.37       28.52     41.54 o
 -20   4   6        3.17       -1.95      4.67 o
 -18   4   6       14.08        6.57     20.58 o
 -16   4   6      160.69      149.32     19.02 o
 -14   4   6       46.23       36.27     18.73 o
 -12   4   6      737.67      738.74     21.71 o
 -10   4   6       52.02       36.66     21.11 o
  -8   4   6       94.77       94.96     12.55 o
  -6   4   6        3.83       10.28     19.35 o
  -4   4   6        1.15        3.81     14.55 o
  -2   4   6      909.49      940.58     19.04 o
   0   4   6      370.05      330.74     14.00 o
   2   4   6       95.37       70.58     16.46 o
   4   4   6      778.44      687.22     25.04 o
   6   4   6      241.41      241.63     28.34 o
   8   4   6       40.58       44.04     39.63 o
  10   4   6       50.39       32.33     42.23 o
  12   4   6        3.24        6.28     47.67 o
 -21   5   6      127.93      119.29     73.47 o
 -19   5   6      348.33      376.99     42.07 o
 -17   5   6      299.35      276.89     39.48 o
 -15   5   6      186.84      191.42     30.53 o
 -13   5   6      504.07      490.39     23.93 o
 -11   5   6      724.07      704.41     26.47 o
  -9   5   6      155.19      155.19     23.69 o
  -7   5   6     3203.21     3262.90     69.28 o
  -5   5   6      363.22      391.77     21.41 o
  -3   5   6      116.84      119.99     23.37 o
  -1   5   6       76.52       48.97     24.43 o
   1   5   6      405.67      433.00     22.45 o
   3   5   6     1219.75     1260.45     29.25 o
   5   5   6        0.10        0.72      4.60 o
   7   5   6      174.75      151.73     46.08 o
   9   5   6       20.66       13.10     53.50 o
 -18   6   6      610.30      600.31     97.58 o
 -16   6   6       46.43       45.28     48.96 o
 -14   6   6       73.07       64.38     38.97 o
 -12   6   6      343.93      320.11     40.20 o
 -10   6   6       38.80       45.48     38.07 o
  -8   6   6      186.94      162.10     36.68 o
  -6   6   6      513.84      511.71     36.68 o
  -4   6   6      672.51      627.14     33.83 o
  -2   6   6      125.32       79.88     38.25 o
   0   6   6        3.35       -1.99      9.07 o
   2   6   6      865.70     1001.46     51.53 o
   4   6   6      327.19      321.09     43.40 o
   6   6   6       14.50       -7.39     48.39 o
 -11   7   6        5.97       19.81     56.91 o
  -9   7   6        0.21        0.08     28.98 o
  -7   7   6        0.01        0.23     43.19 o
  -5   7   6       37.96       13.41     24.44 o
  -3   7   6       59.21       47.66     72.06 o
  -1   7   6        0.72       18.02     72.30 o
 -27   1   7       16.39        1.40     25.29 o
 -25   1   7       42.47       22.19     55.01 o
 -23   1   7       45.89        2.25     11.44 o
 -21   1   7      118.33       86.32     29.16 o
 -19   1   7       84.36       87.62     19.26 o
 -17   1   7      602.73      615.81     21.57 o
 -15   1   7      162.78      143.90     15.39 o
 -13   1   7        3.75        2.42      4.79 o
 -11   1   7       27.04        8.74     13.49 o
  -9   1   7      278.61      342.29     11.85 o
  -7   1   7    14338.94    15332.82    125.22 o
  -5   1   7     1324.64     1539.11     35.29 o
  -3   1   7      367.10      357.93     16.49 o
  -1   1   7       20.70        4.57     11.27 o
   1   1   7       28.90       16.57     16.82 o
   3   1   7     6047.60     6104.70     76.21 o
   5   1   7     3905.02     3821.70     51.07 o
   7   1   7       49.65       32.84     22.64 o
   9   1   7       48.78       13.85     19.17 o
  11   1   7       39.11       45.44     38.03 o
  13   1   7      488.37      498.51     47.05 o
 -26   2   7       57.28       43.88     58.71 o
 -24   2   7       54.15       31.74     47.38 o
 -22   2   7       75.60       62.86     34.63 o
 -20   2   7     1096.21     1087.55     29.74 o
 -18   2   7      595.35      620.86     30.23 o
 -16   2   7        0.60       -2.28      9.39 o
 -14   2   7      123.05      129.88     12.33 o
 -12   2   7      384.19      380.58     14.11 o
 -10   2   7      378.01      313.91     16.83 o
  -8   2   7      380.97      387.56     13.24 o
  -6   2   7     4003.66     4260.77     76.55 o
  -4   2   7      120.80       97.00     12.31 o
  -2   2   7        5.43        1.67      6.59 o
   0   2   7     1099.02     1147.48     33.93 o
   2   2   7       27.37       16.66     16.02 o
   4   2   7      697.33      765.04     18.97 o
   6   2   7     1247.99     1249.60     24.60 o
   8   2   7       54.70       38.56     25.48 o
  10   2   7       60.93       85.40     37.13 o
  12   2   7       97.16      100.94     46.55 o
 -25   3   7       13.63       21.31     43.96 o
 -23   3   7        0.06       -2.51     37.37 o
 -21   3   7       92.38      109.01     26.18 o
 -19   3   7       37.14       16.27     13.23 o
 -17   3   7       50.49       54.67     15.87 o
 -15   3   7       97.49       88.46     14.81 o
 -13   3   7       75.17       58.28     13.86 o
 -11   3   7      648.24      608.05     16.89 o
  -9   3   7      943.18      973.01     21.16 o
  -7   3   7      851.39      843.73     18.80 o
  -5   3   7       93.45      102.11     11.84 o
  -3   3   7       24.47       20.15     12.32 o
  -1   3   7       96.43       84.29     10.82 o
   1   3   7     1015.61     1130.01     19.18 o
   3   3   7      375.38      325.58     15.89 o
   5   3   7        1.00        0.63     17.15 o
   7   3   7      272.00      266.15     25.71 o
   9   3   7        9.90        1.40     18.47 o
  11   3   7      135.00      146.33     47.82 o
 -24   4   7     1103.97     1222.67     47.52 o
 -22   4   7      568.03      562.92     41.96 o
 -20   4   7        5.80        1.43     19.11 o
 -18   4   7      700.08      746.73     23.73 o
 -16   4   7     1643.17     1834.88     41.69 o
 -14   4   7     2715.62     2769.66     36.14 o
 -12   4   7     2221.71     2279.10     36.34 o
 -10   4   7      673.70      717.06     21.65 o
  -8   4   7     2602.68     2656.69     47.79 o
  -6   4   7     1255.83     1366.88     39.99 o
  -4   4   7      870.72      914.14     23.27 o
  -2   4   7     2106.93     2151.74     36.24 o
   0   4   7     1025.85     1006.13     24.29 o
   2   4   7     1315.84     1239.92     36.47 o
   4   4   7      311.11      361.35     28.17 o
   6   4   7        9.49       14.31     41.66 o
   8   4   7      327.06      308.42     43.04 o
  10   4   7      306.45      270.13     69.77 o
 -21   5   7       20.39       24.23     71.17 o
 -19   5   7      123.87      101.90     41.26 o
 -17   5   7      339.42      330.83     33.87 o
 -15   5   7       76.59       83.33     27.65 o
 -13   5   7        0.01        0.46     26.07 o
 -11   5   7      411.12      410.27     26.93 o
  -9   5   7      142.42      122.33     27.69 o
  -7   5   7      159.47      132.28     25.43 o
  -5   5   7      342.65      292.08     26.34 o
  -3   5   7      160.13      131.09     26.58 o
  -1   5   7      357.92      309.30     24.31 o
   1   5   7      113.90       79.62     26.90 o
   3   5   7      211.13      169.55     28.25 o
   5   5   7        5.48        0.73     47.10 o
   7   5   7      279.94      213.67     49.10 o
 -18   6   7       44.14       41.21     65.11 o
 -16   6   7       17.27       12.95     28.29 o
 -14   6   7        0.08        8.53     40.26 o
 -12   6   7       41.69       35.06     40.85 o
 -10   6   7       37.48       10.94     37.24 o
  -8   6   7       93.11       94.25     36.85 o
  -6   6   7      109.47       86.32     42.15 o
  -4   6   7        3.94       -4.61     18.33 o
  -2   6   7        8.80       17.13     42.33 o
   0   6   7      249.89      229.31     43.26 o
   2   6   7       26.41       44.37     47.45 o
   4   6   7       37.31       51.37     54.93 o
  -9   7   7      151.07      160.61     55.09 o
  -7   7   7      204.55      169.26     55.72 o
  -5   7   7       72.95       65.87     52.35 o
 -28   0   8     1248.51     1458.63     98.26 o
 -26   0   8      636.28      439.58     70.33 o
 -24   0   8     1804.42     1673.90     88.94 o
 -22   0   8      395.24      426.46     60.20 o
 -20   0   8     1436.84     1438.18     78.75 o
 -18   0   8     3826.24     3765.10    104.98 o
 -16   0   8    10879.78    10215.32    157.25 o
 -14   0   8     9668.84     9520.22     94.85 o
 -12   0   8    12797.24    13829.82    740.66 o
 -10   0   8     3072.39     3361.14     92.44 o
  -8   0   8      378.52      276.27     17.87 o
  -6   0   8    21134.59    21717.55    377.56 o
  -4   0   8     9177.41     9683.36    519.54 o
  -2   0   8     7018.54     7093.53    119.04 o
   0   0   8      889.43      862.26     46.39 o
   2   0   8     1928.23     1996.90     71.91 o
   4   0   8     1936.24     1923.95     63.72 o
   6   0   8       22.73       17.56     36.23 o
   8   0   8     1825.49     1916.76     62.04 o
  10   0   8      732.70      683.86     53.67 o
  12   0   8       67.45       63.79     72.88 o
 -27   1   8        2.91       -3.04     57.18 o
 -25   1   8       14.26        9.56     35.88 o
 -23   1   8        0.30       -8.64     21.85 o
 -21   1   8      191.16      178.02     21.43 o
 -19   1   8       98.13       94.15     20.21 o
 -17   1   8      135.31      151.93     18.12 o
 -15   1   8     1576.41     1530.40     35.57 o
 -13   1   8      192.78      214.90     13.74 o
 -11   1   8        0.11        4.69     12.16 o
  -9   1   8     1374.81     1383.07     25.27 o
  -7   1   8       79.56       57.85     16.86 o
  -5   1   8     2275.77     2459.17     52.45 o
  -3   1   8        0.64       -3.85      7.15 o
  -1   1   8      155.71      147.60     16.65 o
   1   1   8     2385.45     2399.59     42.80 o
   3   1   8      985.92      943.05     25.32 o
   5   1   8        0.12       -7.09     13.14 o
   7   1   8     1836.57     1871.34     42.01 o
   9   1   8        7.03        3.56     33.43 o
  11   1   8       84.34      107.93     41.24 o
 -26   2   8      184.95      189.16     47.85 o
 -24   2   8       18.23       33.26     42.70 o
 -22   2   8      139.94      126.62     27.76 o
 -20   2   8     2097.66     2062.11     68.34 o
 -18   2   8      146.81      132.12     18.94 o
 -16   2   8     2031.77     1987.70     51.00 o
 -14   2   8       24.37       22.39     17.16 o
 -12   2   8      354.08      320.08     17.33 o
 -10   2   8      967.51      929.21     23.38 o
  -8   2   8      872.85      918.91     32.31 o
  -6   2   8       31.86       24.12     14.16 o
  -4   2   8      118.93      104.21     17.61 o
  -2   2   8      130.70      134.79      7.62 o
   0   2   8      531.96      494.50     21.78 o
   2   2   8      363.60      312.27     18.44 o
   4   2   8        2.17        3.10     15.35 o
   6   2   8       46.60       49.25     23.47 o
   8   2   8       16.86       22.62     30.67 o
  10   2   8       63.20       60.57     42.21 o
  12   2   8       15.58       20.19     58.15 o
 -25   3   8        1.96       -0.16     17.97 o
 -23   3   8        7.02       -0.81      6.94 o
 -21   3   8      288.15      274.52     25.26 o
 -19   3   8     1502.88     1618.53     28.28 o
 -17   3   8      600.41      588.91     18.18 o
 -15   3   8     1196.38     1157.19     23.63 o
 -13   3   8      365.16      323.71     15.08 o
 -11   3   8      164.60      154.28     13.25 o
  -9   3   8      438.42      428.36     14.76 o
  -7   3   8      599.55      611.21     25.29 o
  -5   3   8      277.36      295.16     12.97 o
  -3   3   8      214.28      229.41     15.89 o
  -1   3   8       12.04        3.36     18.16 o
   1   3   8     1133.89     1111.05     24.50 o
   3   3   8      136.32       84.87     20.03 o
   5   3   8      441.05      452.59     22.13 o
   7   3   8       11.39       13.05     23.39 o
   9   3   8      194.21      152.25     48.94 o
 -24   4   8        8.49       -8.53     39.61 o
 -22   4   8       98.30       85.19     41.41 o
 -20   4   8       10.33        3.59     37.44 o
 -18   4   8        4.32        9.70     22.01 o
 -16   4   8      467.20      462.66     21.19 o
 -14   4   8        9.83        5.55      5.36 o
 -12   4   8      225.42      219.72     17.48 o
 -10   4   8      369.45      349.21     19.84 o
  -8   4   8      262.61      230.95     19.48 o
  -6   4   8      234.54      229.67     19.22 o
  -4   4   8      630.00      546.11     20.95 o
  -2   4   8       47.09       32.80     20.94 o
   0   4   8       57.40       42.58     30.69 o
   2   4   8       41.66       37.23     28.43 o
   4   4   8      101.34       87.06     32.31 o
   6   4   8      133.47      114.63     45.74 o
   8   4   8        4.73       -3.53     40.39 o
 -21   5   8        0.00       -4.46     43.74 o
 -19   5   8      124.48      101.47     37.51 o
 -17   5   8        4.78        9.52     29.18 o
 -15   5   8       85.34       86.39     26.57 o
 -13   5   8        7.70        2.13     26.20 o
 -11   5   8      422.57      415.89     25.30 o
  -9   5   8      135.27      101.37     22.62 o
  -7   5   8       46.93       49.39     24.90 o
  -5   5   8      163.66      113.12     23.53 o
  -3   5   8       22.17       25.64     26.23 o
  -1   5   8       82.79       62.29     26.41 o
   1   5   8       80.24       49.32     33.52 o
   3   5   8      811.90      827.70     44.00 o
   5   5   8      684.26      613.64     50.17 o
 -18   6   8       70.32       40.99     65.86 o
 -16   6   8       19.64       18.41     43.68 o
 -14   6   8       51.79       39.22     38.24 o
 -12   6   8       62.86       52.39     44.21 o
 -10   6   8      805.68      794.05     43.20 o
  -8   6   8      855.25      837.70     43.91 o
  -6   6   8       21.72       22.56     36.60 o
  -4   6   8      114.65      111.32     36.07 o
  -2   6   8      135.32      169.36     44.97 o
   0   6   8      164.65      151.19     46.80 o
   2   6   8        0.04       -0.24     50.92 o
 -27   1   9        4.51       -3.54     31.73 o
 -25   1   9       11.22       17.14     37.39 o
 -23   1   9      312.17      276.32     31.99 o
 -21   1   9      236.39      167.70     24.59 o
 -19   1   9      347.11      317.10     18.41 o
 -17   1   9      307.72      320.95     17.14 o
 -15   1   9       93.26       91.39     16.15 o
 -13   1   9      191.31      141.45     17.49 o
 -11   1   9      247.46      208.32     11.36 o
  -9   1   9      418.95      460.16     20.29 o
  -7   1   9     6323.24     6606.39     84.56 o
  -5   1   9      346.06      298.30      9.10 o
  -3   1   9      263.06      239.59     14.19 o
  -1   1   9       35.30       32.09     21.65 o
   1   1   9      698.37      637.60     25.60 o
   3   1   9      251.02      250.26     25.90 o
   5   1   9       18.57       -3.25     23.89 o
   7   1   9      104.86       77.37     34.30 o
   9   1   9       12.68        5.22     29.19 o
  11   1   9      119.77      140.20     48.78 o
 -26   2   9        1.40        2.72     32.76 o
 -24   2   9      282.15      243.77     36.11 o
 -22   2   9     1133.62     1145.31     34.78 o
 -20   2   9      646.32      612.74     23.03 o
 -18   2   9       63.58       53.98     18.22 o
 -16   2   9      395.18      354.66     19.06 o
 -14   2   9        2.11       11.39     19.28 o
 -12   2   9     2325.38     2460.84     39.06 o
 -10   2   9     4404.12     4570.24     98.55 o
  -8   2   9     2212.00     2168.92     34.81 o
  -6   2   9     1441.75     1554.27     41.01 o
  -4   2   9     1082.39     1058.32     25.01 o
  -2   2   9      418.68      416.14     19.58 o
   0   2   9     1028.45     1093.61     32.43 o
   2   2   9     1117.11     1090.53     28.90 o
   4   2   9       77.41       55.68     24.95 o
   6   2   9      396.24      362.45     29.82 o
   8   2   9       39.20       18.96     39.30 o
  10   2   9      183.82      162.57     49.32 o
 -25   3   9        0.08       -0.09      3.77 o
 -23   3   9      330.87      340.12     34.55 o
 -21   3   9       79.31       64.12     27.78 o
 -19   3   9        1.95       -0.62      1.67 o
 -17   3   9      841.42      869.82     24.27 o
 -15   3   9      196.01      233.49     17.60 o
 -13   3   9      444.34      443.34     15.52 o
 -11   3   9      371.61      405.34     21.70 o
  -9   3   9       39.40       36.77     18.82 o
  -7   3   9     1303.88     1287.40     28.78 o
  -5   3   9      488.55      500.24     19.58 o
  -3   3   9       72.44       74.38     19.40 o
  -1   3   9      295.88      284.02     21.73 o
   1   3   9      222.58      199.16     21.20 o
   3   3   9      320.53      307.84     22.89 o
   5   3   9       15.00       21.04     31.03 o
   7   3   9       44.57       36.06     34.71 o
   9   3   9      108.30       83.09     55.00 o
 -24   4   9       76.60       56.16     46.56 o
 -22   4   9        0.29        6.53     33.48 o
 -20   4   9        2.88       10.34     33.97 o
 -18   4   9     1023.86     1200.66     27.52 o
 -16   4   9     2671.03     2776.92     48.42 o
 -14   4   9     1248.68     1275.85     27.83 o
 -12   4   9      979.73     1001.67     27.17 o
 -10   4   9      301.46      271.08     20.70 o
  -8   4   9       10.79       12.21     12.78 o
  -6   4   9     7461.34     7758.60     96.30 o
  -4   4   9     3620.87     3663.47     81.97 o
  -2   4   9      797.68      841.54     33.55 o
   0   4   9       92.87       90.67     32.90 o
   2   4   9       25.97       18.84     32.68 o
   4   4   9     1295.42     1325.05     46.89 o
   6   4   9     1211.41     1367.04     48.90 o
 -21   5   9      405.69      418.25     45.79 o
 -19   5   9      100.81       84.90     38.30 o
 -17   5   9       14.82       21.92     30.63 o
 -15   5   9       29.92       40.15     29.61 o
 -13   5   9        0.88       -1.98     26.77 o
 -11   5   9       26.63       15.42     26.60 o
  -9   5   9      344.92      303.78     27.96 o
  -7   5   9      408.58      362.41     26.42 o
  -5   5   9      327.23      365.57     27.48 o
  -3   5   9       32.06       30.40     28.92 o
  -1   5   9        3.98       15.04     42.20 o
   1   5   9      145.02      158.36     37.08 o
   3   5   9        6.32       -1.06     25.66 o
 -16   6   9      130.60      127.91     47.29 o
 -14   6   9       36.46       45.99     43.14 o
 -12   6   9      148.83      158.63     41.03 o
 -10   6   9       32.27       35.58     41.34 o
  -8   6   9      131.23       93.34     38.04 o
  -6   6   9        9.85       12.21     46.23 o
  -4   6   9       65.83       68.66     51.34 o
  -2   6   9        4.81       15.79     52.61 o
   0   6   9       21.42       32.08     88.19 o
 -28   0  10        8.18       26.76    101.17 o
 -26   0  10       48.37       71.87     87.84 o
 -24   0  10       79.48       80.46     65.77 o
 -22   0  10       50.29       63.24     60.78 o
 -20   0  10     1644.41     1665.86     79.71 o
 -18   0  10     1318.00     1195.65     71.45 o
 -16   0  10      583.36      633.38     36.80 o
 -14   0  10       35.01       45.71     17.77 o
 -12   0  10      521.07      463.90     18.89 o
 -10   0  10      386.41      368.38     30.60 o
  -8   0  10      731.89      879.73     64.79 o
  -6   0  10     9138.71     9585.17    147.78 o
  -4   0  10     3091.91     2942.65     86.27 o
  -2   0  10      385.52      383.02     39.17 o
   0   0  10        0.01       -1.73     15.43 o
   2   0  10      562.12      534.51     57.80 o
   4   0  10     5212.54     5518.50    156.68 o
   6   0  10     3944.18     4141.37     93.13 o
   8   0  10        8.40        3.84     92.51 o
 -27   1  10      122.46      128.08     61.21 o
 -25   1  10        0.22      -25.15     48.19 o
 -23   1  10      526.70      533.08     28.31 o
 -21   1  10      735.75      776.43     24.24 o
 -19   1  10       50.89       50.14     18.70 o
 -17   1  10       30.05       25.81     20.03 o
 -15   1  10      207.18      208.65     23.90 o
 -13   1  10     1166.18     1247.27     28.17 o
 -11   1  10     1955.32     2166.81     27.35 o
  -9   1  10      166.33      148.08     18.34 o
  -7   1  10      486.63      468.37     21.71 o
  -5   1  10     1042.08      956.20     42.19 o
  -3   1  10      101.76      102.83     17.83 o
  -1   1  10       64.08       56.64     24.56 o
   1   1  10      563.68      607.76     35.45 o
   3   1  10     1224.21     1265.70     40.10 o
   5   1  10      114.19       96.91     33.60 o
   7   1  10        2.12       -3.31     20.93 o
   9   1  10       88.01       95.41     51.51 o
 -28   2  10      462.91      488.61     49.13 o
 -26   2  10      226.37      207.05     41.96 o
 -24   2  10      374.88      385.88     33.11 o
 -22   2  10      552.34      537.74     26.99 o
 -20   2  10      173.66      156.80     23.45 o
 -18   2  10     1643.31     1762.15     44.82 o
 -16   2  10      614.52      571.44     32.19 o
 -14   2  10      139.80      118.98     17.84 o
 -12   2  10     4960.46     5449.65     83.27 o
 -10   2  10      459.21      389.17     18.81 o
  -8   2  10       45.74       25.91     19.16 o
  -6   2  10      122.79      117.90     23.38 o
  -4   2  10      428.48      372.23     29.19 o
  -2   2  10     1334.40     1383.82     36.76 o
   0   2  10      500.21      439.09     28.63 o
   2   2  10       13.50       14.78     32.30 o
   4   2  10      248.11      269.22     31.27 o
   6   2  10      766.43      834.24     34.50 o
   8   2  10       50.68        2.97     14.17 o
 -25   3  10      337.31      398.40     39.95 o
 -23   3  10      778.53      748.45     31.25 o
 -21   3  10      372.43      301.24     27.99 o
 -19   3  10      787.30      748.67     25.86 o
 -17   3  10      148.95      141.30     22.34 o
 -15   3  10      632.67      638.44     20.52 o
 -13   3  10       52.02       32.48     19.87 o
 -11   3  10      491.71      495.38     20.96 o
  -9   3  10      652.94      642.66     29.64 o
  -7   3  10       38.82       34.15     21.84 o
  -5   3  10      141.09      122.20     27.03 o
  -3   3  10        4.08        9.92     22.54 o
  -1   3  10      181.09      164.33     25.14 o
   1   3  10       11.98        9.94     24.64 o
   3   3  10      216.19      189.89     27.91 o
   5   3  10      497.28      510.26     35.74 o
   7   3  10      172.67      154.39     47.66 o
 -24   4  10        4.40       10.24     38.53 o
 -22   4  10        0.83        5.14     51.46 o
 -20   4  10      233.77      213.48     37.13 o
 -18   4  10       65.49       56.40     26.48 o
 -16   4  10       25.24       29.67     24.90 o
 -14   4  10      289.02      295.20     25.94 o
 -12   4  10      274.69      243.81     23.29 o
 -10   4  10      139.62      104.72     24.08 o
  -8   4  10     1398.76     1413.04     44.13 o
  -6   4  10       62.93       58.34     27.63 o
  -4   4  10        4.46       -5.89     27.23 o
  -2   4  10       30.89       38.32     36.87 o
   0   4  10       85.33       50.18     38.71 o
   2   4  10      102.54       86.29     36.74 o
   4   4  10       11.46      -12.59     42.79 o
 -21   5  10      143.91      129.10     42.35 o
 -19   5  10      194.06      210.86     34.08 o
 -17   5  10       40.08       28.04     30.78 o
 -15   5  10       29.28       33.97     30.16 o
 -13   5  10      246.33      215.49     30.01 o
 -11   5  10      143.79      124.70     26.94 o
  -9   5  10      109.85       79.17     28.64 o
  -7   5  10       37.60       18.84     29.14 o
  -5   5  10       90.73       67.76     35.53 o
  -3   5  10       10.46        0.83     40.96 o
  -1   5  10       22.48       26.94     41.21 o
   1   5  10        2.50        6.91     43.82 o
 -16   6  10      106.49      117.40     47.01 o
 -14   6  10      684.50      726.16     42.46 o
 -12   6  10      253.93      266.32     45.87 o
 -10   6  10      400.14      437.94     43.97 o
  -8   6  10       44.12       39.60     39.29 o
  -6   6  10      139.76      122.51     43.68 o
  -4   6  10       89.32       94.45     62.47 o
 -27   1  11       57.96       89.11     51.04 o
 -25   1  11      408.66      396.72     34.15 o
 -23   1  11      327.82      296.93     28.18 o
 -21   1  11        6.94        0.04      4.71 o
 -19   1  11     2171.94     2229.80    110.05 o
 -17   1  11      845.17      877.29     38.83 o
 -15   1  11     1829.95     1954.40     31.66 o
 -13   1  11     1107.01     1212.73     23.36 o
 -11   1  11      848.60      805.87     37.86 o
  -9   1  11      553.64      587.66     28.93 o
  -7   1  11     3185.91     3229.97     86.29 o
  -5   1  11      457.14      457.22     26.12 o
  -3   1  11      834.09      802.77     48.63 o
  -1   1  11      193.77      174.91     27.02 o
   1   1  11      110.78       73.99     46.65 o
   3   1  11       30.61       22.21     32.62 o
   5   1  11        1.57      -13.64     47.22 o
   7   1  11        1.28       -0.22      9.09 o
 -28   2  11       92.94       79.06     49.89 o
 -26   2  11      334.38      314.07     40.28 o
 -24   2  11      579.97      613.88     30.36 o
 -22   2  11       82.10       86.82     29.01 o
 -20   2  11        0.87       -1.96     28.34 o
 -18   2  11     1105.41     1212.47     53.18 o
 -16   2  11     2016.57     2194.47     42.64 o
 -14   2  11     1117.72     1125.23     25.82 o
 -12   2  11     1653.65     1745.24     39.94 o
 -10   2  11        0.12       10.56     29.51 o
  -8   2  11        1.15       -2.12     21.12 o
  -6   2  11     1443.03     1515.39     45.82 o
  -4   2  11      752.53      717.42     30.19 o
  -2   2  11     1052.35     1069.29     35.15 o
   0   2  11      709.04      717.67     32.68 o
   2   2  11        5.39       -1.81     25.02 o
   4   2  11       16.33        0.72     23.80 o
   6   2  11        4.54        1.73     34.41 o
 -25   3  11       63.82       55.52     44.74 o
 -23   3  11       36.67       18.24     37.92 o
 -21   3  11      284.71      268.79     27.80 o
 -19   3  11        0.84        4.83     23.34 o
 -17   3  11       35.31       34.14     23.96 o
 -15   3  11      563.38      572.28     28.37 o
 -13   3  11      281.00      248.41     21.22 o
 -11   3  11     1103.45     1162.56     32.79 o
  -9   3  11       45.92       28.46     26.79 o
  -7   3  11        6.44        0.98     11.51 o
  -5   3  11     1553.76     1672.96     41.12 o
  -3   3  11      364.07      311.50     32.91 o
  -1   3  11      353.34      323.28     30.12 o
   1   3  11      234.09      280.02     30.26 o
   3   3  11       17.15       19.73     35.66 o
   5   3  11      512.99      460.41     40.00 o
 -24   4  11       33.09       31.60     52.53 o
 -22   4  11       61.63       80.07     40.37 o
 -20   4  11      273.10      212.52     31.86 o
 -18   4  11      113.10      110.09     30.16 o
 -16   4  11      111.35       84.77     28.95 o
 -14   4  11        0.00        7.40     35.17 o
 -12   4  11       49.29       52.51     31.14 o
 -10   4  11      671.75      689.36     34.21 o
  -8   4  11     1186.65     1164.12     34.36 o
  -6   4  11        1.00       -0.75     30.10 o
  -4   4  11        0.25       17.30     35.31 o
  -2   4  11      100.47      103.66     42.07 o
   0   4  11       16.42        7.68     58.75 o
   2   4  11      118.64      110.78     47.86 o
 -21   5  11       12.72       14.44     37.25 o
 -19   5  11      228.21      226.35     34.48 o
 -17   5  11       91.88       70.12     33.98 o
 -15   5  11      105.16       95.50     35.62 o
 -13   5  11      338.43      344.73     35.11 o
 -11   5  11      637.66      649.16     33.32 o
  -9   5  11       16.17        0.51      7.32 o
  -7   5  11      110.03       68.81     37.79 o
  -5   5  11      102.58       87.74     44.01 o
  -3   5  11      248.12      220.05     46.97 o
  -1   5  11      136.43      112.41     46.46 o
 -14   6  11       18.33        1.33      6.50 o
 -12   6  11      185.44      226.39     46.61 o
 -10   6  11       48.58       26.85     46.67 o
  -8   6  11       51.30       64.63     51.77 o
 -28   0  12      393.22      343.80    105.26 o
 -26   0  12        1.21        2.64     88.58 o
 -24   0  12      339.69      398.48     56.53 o
 -22   0  12       20.21        2.41     55.55 o
 -20   0  12      261.96      258.74     48.68 o
 -18   0  12      534.00      803.01     34.35 o
 -16   0  12      123.68       98.66     30.01 o
 -14   0  12       45.83       29.59     27.47 o
 -12   0  12       77.09       65.49     38.07 o
 -10   0  12      863.08      819.48     52.99 o
  -8   0  12     1051.56      970.72     57.32 o
  -6   0  12      595.64      531.06     54.30 o
  -4   0  12      570.36      543.50     46.86 o
  -2   0  12      229.71      259.46     51.93 o
   0   0  12      541.99      531.13     70.81 o
   2   0  12      408.76      415.50     46.54 o
   4   0  12        0.12        5.22     40.87 o
 -27   1  12      102.75      114.95     55.05 o
 -25   1  12      125.43       76.97     48.03 o
 -23   1  12        1.10        0.92     25.75 o
 -21   1  12        4.12        7.94     39.25 o
 -19   1  12       52.93       43.07     28.36 o
 -17   1  12      803.67      858.11     25.68 o
 -15   1  12      376.10      331.69     22.93 o
 -13   1  12       34.53       15.44     26.48 o
 -11   1  12     1790.26     1935.10     53.28 o
  -9   1  12       77.38       66.59     28.47 o
  -7   1  12      236.30      167.65     26.48 o
  -5   1  12     1679.85     1659.76     37.16 o
  -3   1  12      728.33      704.94     32.35 o
  -1   1  12      693.57      758.55     82.17 o
   1   1  12       58.79       43.09     55.14 o
   3   1  12       97.02       74.15     42.04 o
   5   1  12      499.39      513.49     44.73 o
 -28   2  12       77.32       72.43     60.90 o
 -26   2  12       76.79       64.88     45.47 o
 -24   2  12      413.60      435.54     36.75 o
 -22   2  12      443.22      432.30     32.64 o
 -20   2  12      570.92      594.61     33.27 o
 -18   2  12       42.93       45.79     22.93 o
 -16   2  12     1268.74     1358.08     30.07 o
 -14   2  12     1038.81     1089.66     46.54 o
 -12   2  12      136.81      111.56     26.44 o
 -10   2  12      513.46      542.11     27.58 o
  -8   2  12      234.02      232.12     29.52 o
  -6   2  12     1344.01     1422.54     39.84 o
  -4   2  12      606.50      535.04     33.40 o
  -2   2  12      192.98      187.17     33.27 o
   0   2  12      575.59      562.27     39.57 o
   2   2  12      135.77      138.13     39.90 o
   4   2  12       46.79       61.32     40.34 o
 -25   3  12       23.14       21.35     63.57 o
 -23   3  12        2.21      -19.19     37.80 o
 -21   3  12      945.15      959.15     31.30 o
 -19   3  12       31.99       15.98     25.90 o
 -17   3  12      346.89      352.18     23.82 o
 -15   3  12      173.13      120.85     27.28 o
 -13   3  12     1572.40     1639.51     50.61 o
 -11   3  12      769.02      854.45     31.80 o
  -9   3  12     1084.81     1095.16     60.22 o
  -7   3  12      344.33      337.19     32.23 o
  -5   3  12       60.44       47.93     33.14 o
  -3   3  12     1210.37     1199.53     58.44 o
  -1   3  12       19.29        4.18     14.32 o
   1   3  12        1.02       -5.21     24.78 o
   3   3  12      234.79      236.70     47.87 o
 -24   4  12        1.58        1.43     31.07 o
 -22   4  12       79.22       99.99     44.31 o
 -20   4  12       40.06       51.81     33.17 o
 -18   4  12       14.28       23.14     31.60 o
 -16   4  12        2.62       12.81     33.25 o
 -14   4  12       16.04       18.91     30.47 o
 -12   4  12      202.30      191.20     31.84 o
 -10   4  12      135.09      144.25     31.28 o
  -8   4  12       49.00       29.17     42.28 o
  -6   4  12        0.04        4.92     39.67 o
  -4   4  12       66.68       47.03     46.00 o
  -2   4  12        0.46       -0.12     32.28 o
   0   4  12        1.34       -7.12     49.86 o
 -19   5  12      115.36      113.18     45.01 o
 -17   5  12       62.73       45.23     42.60 o
 -15   5  12       13.13        7.70     23.80 o
 -13   5  12        5.59       14.60     41.71 o
 -11   5  12       12.17        9.96     36.85 o
  -9   5  12      226.99      270.92     40.32 o
  -7   5  12      902.82      897.94     42.42 o
  -5   5  12      112.00       95.71     50.94 o
  -3   5  12      272.14      210.20     70.43 o
 -27   1  13       23.13       21.81     31.82 o
 -25   1  13      142.53      134.80     55.88 o
 -23   1  13      627.84      648.49     44.73 o
 -21   1  13     1031.61     1108.18     43.57 o
 -19   1  13       50.82       41.86     28.52 o
 -17   1  13       71.80       82.65     25.39 o
 -15   1  13      574.50      608.72     50.02 o
 -13   1  13        4.51       -1.38     22.62 o
 -11   1  13     1507.38     1633.09     54.40 o
  -9   1  13      569.52      531.51     29.22 o
  -7   1  13        1.13       -8.06     27.71 o
  -5   1  13       69.41       66.81     31.77 o
  -3   1  13      120.06       91.77     47.89 o
  -1   1  13       35.72       44.49     52.82 o
   1   1  13      465.15      428.78     45.48 o
   3   1  13      220.27      182.22     48.41 o
 -26   2  13        2.51       21.83     66.09 o
 -24   2  13      174.81      203.90     44.78 o
 -22   2  13      672.57      683.49     40.04 o
 -20   2  13      822.79      833.99     31.61 o
 -18   2  13        3.88       -0.80     15.35 o
 -16   2  13        0.78        8.51     30.82 o
 -14   2  13      983.40      967.11     34.89 o
 -12   2  13      420.27      399.37     33.37 o
 -10   2  13      421.37      439.09     32.87 o
  -8   2  13      864.53      755.99     34.28 o
  -6   2  13      176.21      158.31     36.40 o
  -4   2  13      249.83      237.19     36.96 o
  -2   2  13      385.74      354.30     42.19 o
   0   2  13       27.71       36.74     40.64 o
   2   2  13       17.05        0.98      6.99 o
 -25   3  13        8.58       12.69     52.08 o
 -23   3  13       58.15       42.32     43.23 o
 -21   3  13        3.00       -3.93     33.97 o
 -19   3  13       44.33       28.29     31.85 o
 -17   3  13      162.50      157.27     29.99 o
 -15   3  13        0.12       -1.84      5.91 o
 -13   3  13       64.41       53.10     35.62 o
 -11   3  13      103.52       85.40     32.69 o
  -9   3  13      164.10      148.27     38.45 o
  -7   3  13      122.96      126.20     35.88 o
  -5   3  13       15.08       19.01     42.63 o
  -3   3  13      211.90      190.14     47.25 o
  -1   3  13      165.40      128.36     40.64 o
 -22   4  13       14.46       10.64     45.45 o
 -20   4  13       55.50       37.76     37.49 o
 -18   4  13      757.71      849.73     39.23 o
 -16   4  13      532.65      503.63     37.16 o
 -14   4  13        2.47       16.74     39.45 o
 -12   4  13       35.51       33.16     39.75 o
 -10   4  13       62.89       40.88     40.43 o
  -8   4  13       83.14       70.03     49.25 o
  -6   4  13      279.70      304.33     50.16 o
  -4   4  13       74.18       68.86     49.97 o
  -2   4  13        8.34       20.43     82.23 o
 -17   5  13      212.66      220.25     46.44 o
 -15   5  13      116.20      111.22     48.70 o
 -13   5  13        0.11       -5.71     35.98 o
 -11   5  13        7.79       15.54     51.52 o
  -9   5  13       14.26       31.42     56.01 o
  -7   5  13      104.74       79.15     60.68 o
 -28   0  14      442.75      516.92     94.03 o
 -26   0  14      464.00      454.19     84.85 o
 -24   0  14      142.18      172.29     71.53 o
 -22   0  14       26.14       66.81     80.37 o
 -20   0  14      226.79      190.49     63.51 o
 -18   0  14     1350.45     1405.34     78.01 o
 -16   0  14      707.70      609.32     65.66 o
 -14   0  14      505.48      559.85     50.05 o
 -12   0  14      126.29       95.86     60.29 o
 -10   0  14      704.09      644.50     64.14 o
  -8   0  14      471.85      538.64     71.35 o
  -6   0  14     2953.96     3147.18    111.09 o
  -4   0  14       45.67        1.27    120.10 o
  -2   0  14       65.21       23.04     82.69 o
   0   0  14       16.13       30.99    104.90 o
 -27   1  14       31.34       36.94     96.66 o
 -25   1  14        6.00       19.19     78.66 o
 -23   1  14       10.07       18.08     42.59 o
 -21   1  14       32.23       31.51     33.06 o
 -19   1  14       12.82       22.27     30.88 o
 -17   1  14      205.13      193.36     32.07 o
 -15   1  14      483.01      428.37     31.62 o
 -13   1  14       26.56        2.83      7.30 o
 -11   1  14       26.11        5.55     10.55 o
  -9   1  14      488.62      525.46     33.26 o
  -7   1  14      420.49      440.55     35.39 o
  -5   1  14       42.31       33.04     54.20 o
  -3   1  14        3.26       -4.36     18.23 o
  -1   1  14       66.80       69.60     66.25 o
 -26   2  14      319.29      320.06     63.36 o
 -24   2  14      109.89      123.34     47.10 o
 -22   2  14      298.71      277.19     39.20 o
 -20   2  14        8.18       12.97     32.26 o
 -18   2  14       94.78      101.48     30.47 o
 -16   2  14      416.33      403.41     38.25 o
 -14   2  14      406.67      422.35     35.13 o
 -12   2  14     1239.82     1268.50     41.19 o
 -10   2  14        0.94       -2.08     18.56 o
  -8   2  14      308.63      295.74     32.14 o
  -6   2  14        0.09       17.03     38.30 o
  -4   2  14        3.26        0.27     12.10 o
  -2   2  14      588.55      587.06     51.23 o
 -25   3  14      100.00      102.18     48.07 o
 -23   3  14      523.97      577.30     35.05 o
 -21   3  14      135.91      101.52     36.05 o
 -19   3  14        0.03        0.89     44.79 o
 -17   3  14        8.21        4.76     44.96 o
 -15   3  14      466.36      494.49     36.31 o
 -13   3  14      240.47      239.90     40.44 o
 -11   3  14      364.85      357.21     40.48 o
  -9   3  14      217.97      172.70     39.19 o
  -7   3  14      132.93      115.67     40.83 o
  -5   3  14      115.21       90.43     60.13 o
  -3   3  14      128.29      128.22     52.97 o
 -22   4  14      103.83       84.91     45.94 o
 -20   4  14       32.55       24.47     47.22 o
 -18   4  14       46.28       45.77     47.35 o
 -16   4  14        1.44       12.22     30.20 o
 -14   4  14        0.88       17.64     45.04 o
 -12   4  14        5.62       15.30     56.45 o
 -10   4  14      105.27       88.37     49.64 o
  -8   4  14        5.03       -8.04     42.67 o
  -6   4  14       25.10       27.46     57.61 o
 -27   1  15      145.65      147.37    102.03 o
 -25   1  15        2.70        0.19     37.38 o
 -23   1  15      277.51      296.02     39.55 o
 -21   1  15      126.92      146.76     44.91 o
 -19   1  15      443.97      388.38     44.70 o
 -17   1  15       73.94       89.93     40.13 o
 -15   1  15       28.74       13.82     28.42 o
 -13   1  15     1385.84     1372.91     48.77 o
 -11   1  15      507.83      472.16     35.77 o
  -9   1  15      102.24       73.89     55.53 o
  -7   1  15       20.34        3.04     11.55 o
  -5   1  15       22.29       28.21     66.23 o
  -3   1  15      465.55      488.54     67.89 o
 -26   2  15        4.66        9.49     61.27 o
 -24   2  15       76.82       96.85     47.40 o
 -22   2  15       45.65       46.90     40.04 o
 -20   2  15       20.49       22.97     38.05 o
 -18   2  15       91.77       93.40     46.58 o
 -16   2  15        1.17       -3.06     23.19 o
 -14   2  15        2.38       20.52     39.20 o
 -12   2  15      430.04      402.80     40.66 o
 -10   2  15       62.99       47.52     47.11 o
  -8   2  15        7.76       26.78     48.86 o
  -6   2  15        0.25        0.31     51.06 o
  -4   2  15       13.58       18.32     55.34 o
 -23   3  15       43.18       30.16     50.90 o
 -21   3  15       20.01       13.60     32.79 o
 -19   3  15       11.20        8.71     55.05 o
 -17   3  15      208.43      237.14     45.29 o
 -15   3  15      159.36      141.70     45.21 o
 -13   3  15       17.43       14.71     52.84 o
 -11   3  15       67.59       77.91     59.15 o
  -9   3  15        5.64       -1.60     58.03 o
  -7   3  15      185.64      150.39     61.67 o
  -5   3  15      155.07      157.54     76.96 o
 -20   4  15      507.44      528.15     71.74 o
 -18   4  15      230.35      206.23     56.30 o
 -16   4  15      129.54      119.27     51.81 o
 -14   4  15      451.50      535.65     56.09 o
 -12   4  15       60.75       70.75     58.12 o
 -10   4  15       25.77       15.55     59.67 o
 -26   0  16       20.62       20.68    117.23 o
 -24   0  16       23.17       27.65     86.54 o
 -22   0  16      364.72      384.24     94.80 o
 -20   0  16      918.01     1014.77     78.88 o
 -18   0  16      943.75      857.87     86.37 o
 -16   0  16      165.60      203.76     71.30 o
 -14   0  16      210.11      239.71     67.98 o
 -12   0  16      607.90      708.43     75.13 o
 -10   0  16      525.73      543.58     86.85 o
  -8   0  16      180.21      136.11     89.69 o
  -6   0  16      128.19      116.17     97.56 o
 -25   1  16        6.27       30.50     68.19 o
 -23   1  16      184.00      224.31     65.60 o
 -21   1  16      136.00      133.81     64.38 o
 -19   1  16       51.26       38.28     48.31 o
 -17   1  16      328.68      345.02     47.68 o
 -15   1  16       41.23       50.94     42.62 o
 -13   1  16      147.16      130.21     59.36 o
 -11   1  16      131.32      130.47     57.34 o
  -9   1  16       17.86       22.70     51.98 o
  -7   1  16      392.75      402.67     70.37 o
  -5   1  16      404.34      351.98     69.80 o
 -24   2  16        1.36       17.34     60.60 o
 -22   2  16        3.96        6.80     55.75 o
 -20   2  16       42.06       39.99     50.97 o
 -18   2  16       22.99       34.63     43.88 o
 -16   2  16       26.69       28.96     48.45 o
 -14   2  16      217.89      233.09     47.32 o
 -12   2  16      180.16      173.49     47.88 o
 -10   2  16        0.03       25.63     49.40 o
  -8   2  16      193.78      170.41     49.80 o
 -21   3  16       99.49       80.83     74.21 o
 -19   3  16        0.90       -6.62     64.89 o
 -17   3  16       57.91       65.13     65.13 o
 -15   3  16       94.09       86.67     63.86 o
 -13   3  16      462.87      513.62     67.22 o
 -11   3  16      180.66       98.24     73.96 o
  -9   3  16       38.19       34.73     78.33 o
 -23   1  17      113.25       72.76     79.63 o
 -21   1  17        0.10       -6.82     21.81 o
 -19   1  17       73.02       79.77     72.18 o
 -17   1  17       69.53       87.71     65.06 o
 -15   1  17        7.36       -0.15     62.79 o
 -13   1  17       37.25       33.18     73.99 o
 -11   1  17       33.61       24.93     75.39 o
  -9   1  17        0.01       -5.07      9.54 o
 -22   2  17       39.75       53.89     55.65 o
 -20   2  17       30.59       34.24     60.17 o
 -18   2  17       25.74       -1.20     10.44 o
 -16   2  17       59.10       45.19     55.00 o
 -14   2  17      348.79      332.49     60.21 o
 -12   2  17        4.50        3.76     11.13 o
 -20   0  18      276.44      280.70    112.47 o
 -18   0  18      391.14      414.50    110.87 o
 -16   0  18       52.94       32.69    113.54 o
 -14   0  18      321.70      256.15     94.35 o
 -19   1  18      106.57      135.54     75.96 o
 -17   1  18      126.48      117.28     76.55 o
 -15   1  18       29.57        9.90     48.05 o
 
